# Supplementary material for: 2-(Dibromo­meth­yl)benzoic acid
Source: Acta Crystallogr Sect E Struct Rep Online. 2011 Dec 14;68(Pt 1):o109. doi: 10.1107/S1600536811052858 (PMC3254456; doi:10.1107/S1600536811052858)
Supplement: Supplementary file 1 [file e-68-0o109-sup1.cif]

##############################################################################
#                                                                            #
# This CIF contains the data in a paper accepted for publication in          #
# Acta Crystallographica Section E. It conforms to the requirements of       #
# Notes for Authors for Acta Crystallographica Section E, and has been       #
# peer reviewed under the auspices of the IUCr Commission on Journals.       #
#                                                                            #
# Full details of the Crystallographic Information File format               #
# are given in the paper "The Crystallographic Information File (CIF):       #
# a New Standard Archive File for Crystallography" by S. R. Hall, F. H.      #
# Allen and I. D. Brown [Acta Cryst. (1991), A47, 655-685].                  #
#                                                                            #
# The current version of the core CIF dictionary is obtainable from          #
# ftp://ftp.iucr.org/pub/cif_core.dic.                                       #
#                                                                            #
# Software is freely available for graphical display of the structure(s)     #
# in this CIF. For information consult the CIF software page                 #
# http://www.iucr.org/resources/cif/software.                                #
#                                                                            #
# This file may be used for bona fide research purposes within the           #
# scientific community so long as proper attribution is given to the journal # 
# article from which it was obtained.                                        #
#                                                                            #
##############################################################################
data_I
_audit_creation_method     SHELXL-97
_chemical_name_systematic
;
2-(Dibromomethyl)benzoic acid
;
_chemical_name_common     ?
_chemical_formula_moiety     'C8 H6 Br2 O2'
_chemical_formula_sum     'C8 H6 Br2 O2'
_chemical_formula_iupac     'C8 H6 Br2 O2'
_chemical_formula_weight     293.95
_chemical_melting_point     ?
_symmetry_cell_setting     monoclinic
_symmetry_space_group_name_H-M     'P 21/n'
_symmetry_space_group_name_Hall     '-P 2yn'
loop_
    _symmetry_equiv_pos_as_xyz
    'x, y, z'
    '-x+1/2, y+1/2, -z+1/2'
    '-x, -y, -z'
    'x-1/2, -y-1/2, z-1/2'
_cell_length_a     4.9988(6)
_cell_length_b     25.617(3)
_cell_length_c     7.1844(8)
_cell_angle_alpha     90.00
_cell_angle_beta     97.709(10)
_cell_angle_gamma     90.00
_cell_volume     911.68(18)
_cell_formula_units_Z     4
_cell_measurement_reflns_used     2762
_cell_measurement_theta_min     2.8553
_cell_measurement_theta_max     29.2388
_cell_measurement_temperature     297(2)
_exptl_crystal_description     parallelepiped
_exptl_crystal_colour     colorless
_exptl_crystal_size_max     0.74
_exptl_crystal_size_mid     0.36
_exptl_crystal_size_min     0.25
_exptl_crystal_density_diffrn     2.142
_exptl_crystal_density_meas     ?
_exptl_crystal_density_method     'not measured'
_exptl_crystal_F_000     560
_exptl_absorpt_coefficient_mu     8.846
_exptl_absorpt_correction_type     multi-scan
_exptl_absorpt_process_details     "(SADABS; Bruker, 2001)"
_exptl_absorpt_correction_T_min     0.25097
_exptl_absorpt_correction_T_max     1.00000
_exptl_special_details     ?
_diffrn_ambient_temperature     297(2)
_diffrn_radiation_type     MoK\a
_diffrn_radiation_wavelength     0.71073
_diffrn_radiation_monochromator     graphite
_diffrn_measurement_device_type     'Bruker SMART CCD area-detector'
_diffrn_measurement_method     '\w scans'
_diffrn_detector_area_resol_mean     ?
_diffrn_reflns_number     7515
_diffrn_reflns_av_R_equivalents     0.0878
_diffrn_reflns_av_sigmaI/netI     0.0910
_diffrn_reflns_theta_min     2.97
_diffrn_reflns_theta_max     29.30
_diffrn_reflns_theta_full     26.00
_diffrn_measured_fraction_theta_max     0.890
_diffrn_measured_fraction_theta_full     0.999
_diffrn_reflns_limit_h_min     -6
_diffrn_reflns_limit_h_max     6
_diffrn_reflns_limit_k_min     -34
_diffrn_reflns_limit_k_max     34
_diffrn_reflns_limit_l_min     -9
_diffrn_reflns_limit_l_max     9
_refine_special_details
;
Refinement of <i>F</i>^2^ against ALL reflections. The weighted
<i>R</i>-factor <i>wR</i> and goodness of fit <i>S</i> are based
on <i>F</i>^2^, conventional <i>R</i>-factors <i>R</i> are based
on <i>F</i>, with <i>F</i> set to zero for negative <i>F</i>^2^.
The threshold expression of <i>F</i>^2^ > \s(<i>F</i>^2^) is
used only for calculating <i>R</i>-factors(gt) <i>etc</i>.
and is not relevant to the choice of reflections for refinement.
<i>R</i>-factors based on <i>F</i>^2^ are statistically about twice
as large as those based on <i>F</i>, and <i>R</i>- factors based on
ALL data will be even larger.
;
_reflns_number_total     2210
_reflns_number_gt     1221
_reflns_threshold_expression     I>2\s(I)
_refine_ls_structure_factor_coef     Fsqd
_refine_ls_matrix_type     full
_refine_ls_R_factor_all     0.1645
_refine_ls_R_factor_gt     0.0908
_refine_ls_wR_factor_gt     0.1992
_refine_ls_wR_factor_ref     0.2268
_refine_ls_goodness_of_fit_ref     1.125
_refine_ls_restrained_S_all     1.125
_refine_ls_number_reflns     2210
_refine_ls_number_parameters     109
_refine_ls_number_restraints     0
_refine_ls_hydrogen_treatment     constr
_refine_ls_weighting_scheme     calc
_refine_ls_weighting_details
         'calc w=1/[\s^2^(Fo^2^)+(0.0876P)^2^+4.8672P] where P=(Fo^2^+2Fc^2^)/3'
_atom_sites_solution_hydrogens     difmap
_atom_sites_solution_primary     direct
_atom_sites_solution_secondary     difmap
_refine_ls_shift/su_max     0.001
_refine_ls_shift/su_mean     0.000
_refine_diff_density_max     0.846
_refine_diff_density_min     -0.929
_refine_ls_extinction_method     none
_refine_ls_extinction_coef     ?
loop_
    _atom_type_symbol
    _atom_type_description
    _atom_type_scat_dispersion_real
    _atom_type_scat_dispersion_imag
    _atom_type_scat_source
    C C 0.0033 0.0016 'International Tables Vol C Tables 4.2.6.8 and 6.1.1.4'
    H H 0.0000 0.0000 'International Tables Vol C Tables 4.2.6.8 and 6.1.1.4'
    O O 0.0106 0.0060 'International Tables Vol C Tables 4.2.6.8 and 6.1.1.4'
    Br Br -0.2901 2.4595 'International Tables Vol C Tables 4.2.6.8 and 6.1.1.4'
_computing_data_collection     'SMART (Bruker, 2001)'
_computing_cell_refinement     'SAINT (Bruker, 2001)'
_computing_data_reduction     'SAINT (Bruker, 2001)'
_computing_structure_solution     'SHELXS97 (Sheldrick, 2008)'
_computing_structure_refinement     'SHELXL97 (Sheldrick, 2008)'
_computing_molecular_graphics     'ORTEP-3 for Windows (Farrugia, 1997)'
_computing_publication_material     'WinGX (Farrugia, 1999)'
loop_
    _atom_site_type_symbol
    _atom_site_label
    _atom_site_fract_x
    _atom_site_fract_y
    _atom_site_fract_z
    _atom_site_U_iso_or_equiv
    _atom_site_adp_type
    _atom_site_calc_flag
    _atom_site_refinement_flags
    _atom_site_occupancy
    _atom_site_symmetry_multiplicity
    _atom_site_disorder_assembly
    _atom_site_disorder_group
    Br Br1 0.4317(3) 0.14770(6) 0.73655(16) 0.0676(5) Uani d . 1 2 . .
    Br Br2 0.6793(3) 0.22661(4) 0.4627(2) 0.0700(5) Uani d . 1 2 . .
    O O1 0.8610(16) 0.0565(3) 0.5279(11) 0.055(2) Uani d . 1 2 . .
    O O2 0.7203(17) -0.0025(3) 0.3117(11) 0.057(2) Uani d . 1 2 . .
    H H2A 0.8523 -0.0181 0.3649 0.086 Uiso calc R 1 2 . .
    C C1 0.613(2) 0.1540(4) 0.5132(14) 0.038(2) Uani d . 1 2 . .
    H H1A 0.7859 0.1356 0.5355 0.046 Uiso calc R 1 2 . .
    C C2 0.4355(19) 0.1276(3) 0.3520(12) 0.032(2) Uani d . 1 2 . .
    C C3 0.216(2) 0.1550(4) 0.2570(14) 0.043(2) Uani d . 1 2 . .
    H H3A 0.1840 0.1890 0.2926 0.052 Uiso calc R 1 2 . .
    C C4 0.050(2) 0.1329(4) 0.1143(14) 0.045(3) Uani d . 1 2 . .
    H H4A -0.0943 0.1519 0.0528 0.054 Uiso calc R 1 2 . .
    C C5 0.093(2) 0.0821(4) 0.0596(14) 0.050(3) Uani d . 1 2 . .
    H H5A -0.0223 0.0667 -0.0375 0.060 Uiso calc R 1 2 . .
    C C6 0.307(2) 0.0547(4) 0.1501(14) 0.041(2) Uani d . 1 2 . .
    H H6A 0.3367 0.0207 0.1115 0.049 Uiso calc R 1 2 . .
    C C7 0.484(2) 0.0759(4) 0.2988(12) 0.033(2) Uani d . 1 2 . .
    C C8 0.702(2) 0.0430(4) 0.3896(14) 0.037(2) Uani d . 1 2 . .
loop_
    _atom_site_aniso_label
    _atom_site_aniso_U_11
    _atom_site_aniso_U_22
    _atom_site_aniso_U_33
    _atom_site_aniso_U_12
    _atom_site_aniso_U_13
    _atom_site_aniso_U_23
    Br1 0.0750(9) 0.0939(10) 0.0320(6) 0.0025(8) 0.0000(5) -0.0081(6)
    Br2 0.0771(10) 0.0335(6) 0.0951(11) -0.0055(6) -0.0039(8) -0.0100(6)
    O1 0.060(5) 0.039(4) 0.062(5) 0.013(4) -0.013(4) -0.011(4)
    O2 0.065(5) 0.036(4) 0.065(5) 0.011(4) -0.011(4) -0.011(4)
    C1 0.043(6) 0.028(5) 0.042(6) 0.007(4) 0.003(5) -0.010(4)
    C2 0.040(5) 0.030(4) 0.024(4) 0.002(4) -0.002(4) 0.000(4)
    C3 0.056(7) 0.037(5) 0.037(6) 0.004(5) 0.010(5) 0.000(4)
    C4 0.039(6) 0.062(7) 0.032(5) -0.003(5) 0.000(4) 0.009(5)
    C5 0.057(7) 0.060(7) 0.029(5) -0.013(6) -0.009(5) -0.004(5)
    C6 0.034(5) 0.045(6) 0.043(6) -0.001(5) 0.002(4) -0.013(5)
    C7 0.044(6) 0.034(5) 0.022(4) 0.000(4) 0.004(4) 0.001(4)
    C8 0.042(6) 0.031(5) 0.040(6) -0.002(4) 0.016(5) -0.001(4)
_geom_special_details
;
All e.s.d.'s (except the e.s.d. in the dihedral angle between two l.s. planes)
are estimated using the full covariance matrix. The cell e.s.d.'s are taken
into account individually in the estimation of e.s.d.'s in distances, angles
and torsion angles; correlations between e.s.d.'s in cell parameters are only
used when they are defined by crystal symmetry. An approximate (isotropic)
treatment of cell e.s.d.'s is used for estimating e.s.d.'s involving l.s.
planes.
;
loop_
    _geom_bond_atom_site_label_1
    _geom_bond_atom_site_label_2
    _geom_bond_site_symmetry_2
    _geom_bond_distance
    _geom_bond_publ_flag
    Br1 C1 . 1.951(10) ?
    Br2 C1 . 1.932(10) ?
    O1 C8 . 1.235(12) ?
    O2 C8 . 1.302(11) ?
    O2 H2A . 0.8200 ?
    C1 C2 . 1.519(13) ?
    C1 H1A . 0.9800 ?
    C2 C3 . 1.399(14) ?
    C2 C7 . 1.409(12) ?
    C3 C4 . 1.354(14) ?
    C3 H3A . 0.9300 ?
    C4 C5 . 1.386(15) ?
    C4 H4A . 0.9300 ?
    C5 C6 . 1.370(15) ?
    C5 H5A . 0.9300 ?
    C6 C7 . 1.402(13) ?
    C6 H6A . 0.9300 ?
    C7 C8 . 1.461(14) ?
loop_
    _geom_angle_atom_site_label_1
    _geom_angle_atom_site_label_2
    _geom_angle_atom_site_label_3
    _geom_angle_site_symmetry_1
    _geom_angle_site_symmetry_3
    _geom_angle
    _geom_angle_publ_flag
    C8 O2 H2A . . 109.5 ?
    C2 C1 Br2 . . 112.5(7) ?
    C2 C1 Br1 . . 107.6(7) ?
    Br2 C1 Br1 . . 110.2(4) ?
    C2 C1 H1A . . 108.8 ?
    Br2 C1 H1A . . 108.8 ?
    Br1 C1 H1A . . 108.8 ?
    C3 C2 C7 . . 119.4(9) ?
    C3 C2 C1 . . 119.2(8) ?
    C7 C2 C1 . . 121.4(8) ?
    C4 C3 C2 . . 121.5(10) ?
    C4 C3 H3A . . 119.2 ?
    C2 C3 H3A . . 119.2 ?
    C3 C4 C5 . . 120.2(10) ?
    C3 C4 H4A . . 119.9 ?
    C5 C4 H4A . . 119.9 ?
    C6 C5 C4 . . 119.3(9) ?
    C6 C5 H5A . . 120.4 ?
    C4 C5 H5A . . 120.4 ?
    C5 C6 C7 . . 122.4(9) ?
    C5 C6 H6A . . 118.8 ?
    C7 C6 H6A . . 118.8 ?
    C2 C7 C6 . . 117.3(9) ?
    C2 C7 C8 . . 124.5(9) ?
    C6 C7 C8 . . 118.2(9) ?
    O1 C8 O2 . . 121.5(9) ?
    O1 C8 C7 . . 123.9(9) ?
    O2 C8 C7 . . 114.6(9) ?
loop_
    _geom_torsion_atom_site_label_1
    _geom_torsion_atom_site_label_2
    _geom_torsion_atom_site_label_3
    _geom_torsion_atom_site_label_4
    _geom_torsion_site_symmetry_1
    _geom_torsion_site_symmetry_2
    _geom_torsion_site_symmetry_3
    _geom_torsion_site_symmetry_4
    _geom_torsion
    _geom_torsion_publ_flag
    Br2 C1 C2 C3 . . . . -40.2(11) ?
    Br1 C1 C2 C3 . . . . 81.4(9) ?
    Br2 C1 C2 C7 . . . . 141.2(8) ?
    Br1 C1 C2 C7 . . . . -97.3(9) ?
    C7 C2 C3 C4 . . . . -0.2(15) ?
    C1 C2 C3 C4 . . . . -178.9(9) ?
    C2 C3 C4 C5 . . . . 0.4(16) ?
    C3 C4 C5 C6 . . . . -0.7(16) ?
    C4 C5 C6 C7 . . . . 0.9(17) ?
    C3 C2 C7 C6 . . . . 0.4(14) ?
    C1 C2 C7 C6 . . . . 179.1(9) ?
    C3 C2 C7 C8 . . . . -178.5(9) ?
    C1 C2 C7 C8 . . . . 0.1(15) ?
    C5 C6 C7 C2 . . . . -0.8(15) ?
    C5 C6 C7 C8 . . . . 178.3(10) ?
    C2 C7 C8 O1 . . . . 2.9(16) ?
    C6 C7 C8 O1 . . . . -176.1(10) ?
    C2 C7 C8 O2 . . . . -176.3(9) ?
    C6 C7 C8 O2 . . . . 4.7(13) ?
loop_
    _geom_hbond_atom_site_label_D
    _geom_hbond_atom_site_label_H
    _geom_hbond_atom_site_label_A
    _geom_hbond_site_symmetry_A
    _geom_hbond_distance_DH
    _geom_hbond_distance_HA
    _geom_hbond_distance_DA
    _geom_hbond_angle_DHA
    O2 H2A O1 3_756 0.82 1.82 2.641(11) 176
    C1 H1A O1 1_555 0.98 2.06 2.784(13) 129
_iucr_refine_instructions_details
;
TITL 0712 in P2(1)/n
CELL 0.71073   4.9988  25.6171   7.1844  90.000  97.709  90.000
ZERR    4.00   0.0006   0.0028   0.0008   0.000   0.010   0.000
LATT  1
SYMM 0.5-X, 0.5+Y, 0.5-Z
SFAC C H O BR
UNIT 32 24 8 8
TEMP 24
ACTA 52
L.S. 8
CONF
BOND $H
FMAP 2
PLAN 0
WGHT    0.087600    4.867200
FVAR       4.57350
BR1   4    0.431723    0.147703    0.736551    11.00000    0.07495    0.09391 =
         0.03195   -0.00812   -0.00004    0.00246
BR2   4    0.679314    0.226611    0.462719    11.00000    0.07705    0.03355 =
         0.09511   -0.01004   -0.00391   -0.00549
O1    3    0.861037    0.056526    0.527880    11.00000    0.06001    0.03865 =
         0.06182   -0.01100   -0.01266    0.01307
O2    3    0.720292   -0.002510    0.311734    11.00000    0.06480    0.03622 =
         0.06475   -0.01119   -0.01101    0.01054
AFIX  83
H2A   2    0.852307   -0.018068    0.364850    11.00000   -1.50000
AFIX   0
C1    1    0.612634    0.154025    0.513246    11.00000    0.04318    0.02812 =
         0.04207   -0.00994    0.00263    0.00687
AFIX  13
H1A   2    0.785871    0.135631    0.535544    11.00000   -1.20000
AFIX   0
C2    1    0.435535    0.127641    0.351997    11.00000    0.03973    0.02957 =
         0.02381   -0.00047   -0.00237    0.00201
C3    1    0.216189    0.154958    0.256964    11.00000    0.05639    0.03651 =
         0.03728    0.00035    0.01000    0.00441
AFIX  43
H3A   2    0.184009    0.189046    0.292570    11.00000   -1.20000
AFIX   0
C4    1    0.049630    0.132892    0.114286    11.00000    0.03904    0.06159 =
         0.03206    0.00928   -0.00022   -0.00260
AFIX  43
H4A   2   -0.094263    0.151926    0.052821    11.00000   -1.20000
AFIX   0
C5    1    0.092900    0.082058    0.059594    11.00000    0.05652    0.05981 =
         0.02868   -0.00425   -0.00854   -0.01291
AFIX  43
H5A   2   -0.022335    0.066703   -0.037452    11.00000   -1.20000
AFIX   0
C6    1    0.307353    0.054664    0.150078    11.00000    0.03434    0.04540 =
         0.04256   -0.01282    0.00169   -0.00088
AFIX  43
H6A   2    0.336704    0.020735    0.111451    11.00000   -1.20000
AFIX   0
C7    1    0.484142    0.075919    0.298770    11.00000    0.04423    0.03448 =
         0.02156    0.00066    0.00409    0.00014
C8    1    0.702169    0.043000    0.389629    11.00000    0.04191    0.03088 =
         0.03966   -0.00066    0.01621   -0.00168
HKLF 4
REM  0712 in P2(1)/n
REM R1 =  0.0908 for   1221 Fo > 4sig(Fo)  and  0.1645 for all   2210 data
REM    109 parameters refined using      0 restraints
END
WGHT      0.0820      5.2741
REM Highest difference peak  0.846,  deepest hole -0.929,  1-sigma level  0.162
Q1    1   0.6979  0.1929  0.4889  11.00000  0.05    0.85
Q2    1   0.4900  0.1812  0.7191  11.00000  0.05    0.80
Q3    1   0.5820  0.1720  0.7398  11.00000  0.05    0.79
Q4    1   0.5106  0.2300  0.4807  11.00000  0.05    0.74
Q5    1   0.2313  0.1495  0.7186  11.00000  0.05    0.69
Q6    1   0.3053  0.2376  0.4455  11.00000  0.05    0.62
Q7    1   0.2986  0.2091  0.4672  11.00000  0.05    0.57
Q8    1   0.8376  0.2592  0.4948  11.00000  0.05    0.53
Q9    1   0.4640  0.1030  0.7436  11.00000  0.05    0.53
Q10   1   0.9065  0.2246  0.4712  11.00000  0.05    0.51
Q11   1  -0.3529  0.2332  0.0452  11.00000  0.05    0.50
Q12   1   0.7234  0.2590  0.4679  11.00000  0.05    0.50
Q13   1   0.9023  0.1406  0.7430  11.00000  0.05    0.49
Q14   1  -0.1757  0.2130 -0.0759  11.00000  0.05    0.48
Q15   1   0.1204  0.2205  0.5402  11.00000  0.05    0.47
Q16   1   0.4061  0.1470  0.2861  11.00000  0.05    0.47
Q17   1  -0.3202  0.0883 -0.1019  11.00000  0.05    0.44
Q18   1   0.8280  0.1314  0.7207  11.00000  0.05    0.43
Q19   1   0.7224 -0.0090  0.5668  11.00000  0.05    0.41
Q20   1  -0.3440  0.0584  0.0585  11.00000  0.05    0.40
;
data_global
_journal_date_recd_electronic     2011-10-03
_journal_date_accepted     2011-12-08
_journal_name_full     'Acta Crystallographica, Section E'
_journal_year     2012
_journal_volume     68
_journal_issue      1
_journal_page_first     o109
_journal_page_last     o109
_journal_paper_category     QO
_journal_paper_doi     10.1107/S1600536811052858
_journal_coeditor_code     LX2208
_publ_contact_author_name     'Professor Kew-Yu Chen'
_publ_contact_author_address
;
Department of Chemical Engineering
Feng Chia University,
40724 Taichung
Taiwan
;
_publ_contact_author_email     kyuchen@fcu.edu.tw
_publ_contact_author_fax     '886-4-24510890'
_publ_contact_author_phone     '886-4-24517250x3683'
_publ_section_title
;
2-(Dibromomethyl)benzoic acid
;
loop_
    _publ_author_name
    _publ_author_address
    'Hong-Yi Lin'
;
Department of Chemical Engineering
Feng Chia University
40724 Taichung
Taiwan
;
    'Sin-Kai Fang'
;
Department of Chemical Engineering
Feng Chia University
40724 Taichung
Taiwan
;
    'Kew-Yu Chen'
;
Department of Chemical Engineering
Feng Chia University
40724 Taichung
Taiwan
;
