# Supplementary material for: 2-(Dibromo­meth­yl)benzoic acid
Source: Acta Crystallogr Sect E Struct Rep Online. 2011 Dec 14;68(Pt 1):o109. doi: 10.1107/S1600536811052858 (PMC3254456; doi:10.1107/S1600536811052858)
Supplement: Supplementary file 2 [file e-68-0o109-Isup2.hkl]

# 
# h,k,l, Fc-squared, Fo-squared, sigma(Fo-squared) and status flag 
# 
data_I
_shelx_title ' 0712 in P2(1)/n' 
_shelx_refln_list_code          4 
_shelx_F_calc_maximum      227.26 
_exptl_crystal_F_000       560.00 
_reflns_d_resolution_high  0.7261 
 
loop_ 
 _symmetry_equiv_pos_as_xyz 
 'x, y, z' 
 '-x+1/2, y+1/2, -z+1/2' 
 '-x, -y, -z' 
 'x-1/2, -y-1/2, z-1/2' 
 
_cell_length_a     4.9988 
_cell_length_b    25.6171 
_cell_length_c     7.1844 
_cell_angle_alpha  90.000 
_cell_angle_beta   97.709 
_cell_angle_gamma  90.000 
 
_shelx_F_squared_multiplier     1.000 
 
loop_ 
 _refln_index_h 
 _refln_index_k 
 _refln_index_l 
 _refln_F_squared_calc 
 _refln_F_squared_meas 
 _refln_F_squared_sigma 
 _refln_observed_status 
   2   0   0      166.33      138.61      9.25 o 
   4   0   0       83.58      301.68     55.36 o 
   6   0   0        1.04       57.49     52.52 o 
   1   1   0     6020.56     5936.80     73.88 o 
   2   1   0      495.37      517.11     15.81 o 
   3   1   0        1.85      200.15     51.72 o 
   4   1   0     2941.46     2998.40     36.19 o 
   5   1   0       34.09      153.16     28.35 o 
   6   1   0        0.10       68.71     39.28 o 
   1   2   0     1093.67     1124.93     22.89 o 
   2   2   0      152.14      553.12    101.56 o 
   3   2   0     3507.68     3272.86     22.11 o 
   4   2   0      102.50      370.23     54.26 o 
   5   2   0      633.12      562.23     27.63 o 
   6   2   0        3.91       70.95     52.46 o 
   1   3   0    14096.97    13709.50    245.85 o 
   2   3   0     8295.15     8418.63    172.29 o 
   3   3   0        1.04      267.58     52.85 o 
   4   3   0      380.90      480.66     61.64 o 
   5   3   0      203.35      246.97     28.20 o 
   6   3   0       20.43       69.12     62.20 o 
   0   4   0     1652.65     1469.07     13.84 o 
   1   4   0      491.54      577.02     25.76 o 
   2   4   0    16262.95    15774.24    324.33 o 
   3   4   0      670.37      692.54     43.15 o 
   4   4   0        3.01      110.85     22.77 o 
   5   4   0      119.65      160.29     29.13 o 
   6   4   0      168.60      198.93     61.19 o 
   1   5   0     1004.06     1121.21     36.25 o 
   2   5   0     6078.29     5731.51     44.69 o 
   3   5   0     2008.83     2039.90     24.37 o 
   4   5   0      133.91      160.38     28.37 o 
   5   5   0       58.39      138.02     30.02 o 
   6   5   0       28.16       47.51     59.94 o 
   0   6   0      579.52      506.49     15.08 o 
   1   6   0    15074.93    14379.42    235.66 o 
   2   6   0     1443.45     1383.18     12.72 o 
   3   6   0      864.06      845.64     52.02 o 
   4   6   0       24.97       79.92     22.79 o 
   5   6   0       35.95      117.07     31.72 o 
   6   6   0      109.57       92.92     62.85 o 
   1   7   0     3497.90     3505.57     76.35 o 
   2   7   0     2114.59     2087.45     30.28 o 
   3   7   0     1696.30     1597.19     54.85 o 
   4   7   0       74.51       96.03     21.84 o 
   5   7   0      780.05      727.62     32.14 o 
   6   7   0        1.39       20.02     62.50 o 
   0   8   0     5489.21     4359.60     44.25 o 
   1   8   0    11643.98    10879.02     51.99 o 
   2   8   0       14.23       44.86     13.18 o 
   3   8   0      226.42      291.67     39.64 o 
   4   8   0        0.50       22.66     23.01 o 
   5   8   0       21.97       42.05     40.58 o 
   6   8   0       22.65       12.65     65.20 o 
   1   9   0       63.07       78.79     16.15 o 
   2   9   0      604.99      604.88     42.59 o 
   3   9   0     3008.43     2832.19     60.53 o 
   4   9   0      810.66      769.85     24.74 o 
   5   9   0      119.60      213.01     77.64 o 
   6   9   0        0.22      -30.21     64.49 o 
   0  10   0    20757.10    19583.60     86.65 o 
   1  10   0     5854.52     5702.74     87.05 o 
   2  10   0      865.58      789.36     34.67 o 
   3  10   0      734.59      788.57     56.43 o 
   4  10   0      116.42      239.76     29.42 o 
   5  10   0      109.06      224.70     88.00 o 
   6  10   0        4.09       39.27     90.57 o 
   1  11   0     6395.96     5762.97    123.73 o 
   2  11   0      647.26      624.06     37.05 o 
   3  11   0     1551.25     1416.84     72.23 o 
   4  11   0      122.81      119.64     26.42 o 
   5  11   0       18.78      278.65     63.09 o 
   6  11   0       16.61      -37.60     94.60 o 
   0  12   0        1.89       55.84     24.54 o 
   1  12   0     2794.84     2432.62     25.69 o 
   2  12   0      140.00      166.34     32.32 o 
   3  12   0     1100.60      889.88     55.59 o 
   4  12   0        2.15       42.64     28.20 o 
   5  12   0      418.08      462.32     84.98 o 
   6  12   0        2.71      -96.37     96.37 o 
   1  13   0     6550.26     6183.61     42.40 o 
   2  13   0      313.99      261.34     19.56 o 
   3  13   0      604.76      542.16     39.08 o 
   4  13   0      220.02      236.20     36.60 o 
   5  13   0       16.38      148.36     55.17 o 
   0  14   0    17236.38    16996.30     65.76 o 
   1  14   0     1525.36     1221.07     33.82 o 
   2  14   0      103.00       76.16     25.79 o 
   3  14   0      102.75       70.93     30.39 o 
   4  14   0        0.81       46.98     41.50 o 
   5  14   0       54.16      176.50     75.94 o 
   1  15   0      307.02      272.12     28.64 o 
   2  15   0      233.42      201.03     27.14 o 
   3  15   0     1108.12     1108.09     45.17 o 
   4  15   0      695.56      721.42     52.56 o 
   5  15   0       20.94      109.19     54.41 o 
   0  16   0     3654.74     3634.20    105.80 o 
   1  16   0     4962.42     4545.45     49.90 o 
   2  16   0      129.48      142.09     23.77 o 
   3  16   0      295.38      355.11     33.58 o 
   4  16   0       17.78       17.30     47.95 o 
   5  16   0        0.49       69.76     81.85 o 
   1  17   0      286.48      262.88     30.35 o 
   2  17   0     1175.91     1224.45     31.89 o 
   3  17   0      724.20      588.28     39.69 o 
   4  17   0      326.26      270.99     64.93 o 
   5  17   0      132.90      222.47     60.84 o 
   0  18   0     2350.37     2312.13     89.53 o 
   1  18   0      620.84      586.63     31.43 o 
   2  18   0     3088.22     2741.69     40.48 o 
   3  18   0       25.85       84.46     48.78 o 
   4  18   0        5.14      -26.52     45.54 o 
   5  18   0        2.29       69.94     57.86 o 
   1  19   0        1.27       -8.23     31.33 o 
   2  19   0     1195.20     1281.82     42.72 o 
   3  19   0       43.65      119.02     65.00 o 
   4  19   0       47.47      -17.74     48.89 o 
   5  19   0        7.18        6.95     59.71 o 
   0  20   0      227.60      227.03     43.25 o 
   1  20   0       64.90       75.44     32.41 o 
   2  20   0      294.52      231.54     34.44 o 
   3  20   0      229.95      353.33     54.97 o 
   4  20   0        0.37      -37.17     59.33 o 
   5  20   0       11.04       11.89     94.62 o 
   1  21   0      213.89      279.30     35.79 o 
   2  21   0     1744.09     1699.51     39.86 o 
   3  21   0       41.67       88.67     52.42 o 
   4  21   0      221.49      123.36     58.16 o 
   5  21   0        0.76      -71.76    101.15 o 
   0  22   0     3169.44     3451.67     58.37 o 
   1  22   0      119.47      209.57     34.64 o 
   2  22   0      767.67      659.10     38.62 o 
   3  22   0       46.43       55.21     56.10 o 
   4  22   0        0.62      -59.72     59.72 o 
   5  22   0        4.76      -81.55     98.92 o 
   1  23   0       67.61      108.50     35.55 o 
   2  23   0      144.65      120.50     37.62 o 
   3  23   0      118.41       -9.20     65.53 o 
   4  23   0      105.86       95.48     60.71 o 
   0  24   0     1858.39     2224.67     58.98 o 
   1  24   0      232.65      345.83     61.08 o 
   2  24   0       99.98      100.61     37.64 o 
   3  24   0       35.40      -40.61     74.25 o 
   4  24   0       61.30       65.53     56.56 o 
   1  25   0        7.61       72.50     36.64 o 
   2  25   0      435.05      406.92     48.76 o 
   3  25   0       67.55      -13.10     57.43 o 
   4  25   0      253.34      341.92    103.71 o 
   0  26   0     1782.73     1884.07     62.12 o 
   1  26   0      328.81      452.07     61.98 o 
   2  26   0      168.33      204.84     51.30 o 
   3  26   0       31.56       32.04     64.13 o 
   1  27   0      438.76      525.08     36.21 o 
   2  27   0      360.18      439.64     53.40 o 
   3  27   0      114.39      103.86     54.37 o 
   0  28   0      318.18      299.84     61.74 o 
   1  28   0      398.83      404.65     37.29 o 
   2  28   0       77.81      176.25     53.37 o 
   3  28   0       32.34        2.32     55.16 o 
   1  29   0      136.42      150.25     44.17 o 
   2  29   0       43.30      130.09     52.88 o 
   3  29   0      139.65      113.58     94.34 o 
   0  30   0        0.39      -32.67     62.05 o 
   1  30   0      416.28      511.92     47.28 o 
   2  30   0       11.63       68.84     55.73 o 
   3  30   0        0.64      -95.26     99.29 o 
   1  31   0       45.74       95.77     47.53 o 
   2  31   0       24.94      133.08     68.18 o 
   3  31   0      174.03      100.97    104.06 o 
   0  32   0       19.00       -5.35     62.53 o 
   1  32   0      369.88      508.62     50.01 o 
   1  33   0       49.25      114.01     64.04 o 
   1  34   0      233.80      351.61     85.55 o 
  -5   0   1        0.35       63.50     57.32 o 
  -3   0   1     4829.36     4385.92     92.40 o 
  -1   0   1     2412.14     2705.49     34.49 o 
   1   0   1    22819.13    22181.67    155.24 o 
   3   0   1       29.18       24.62     27.69 o 
   5   0   1      225.97      295.05     35.31 o 
  -6   1   1        3.64       60.46     38.42 o 
  -5   1   1        0.46        5.30     42.15 o 
  -4   1   1      232.68      191.27     16.55 o 
  -3   1   1      805.49     1185.77     51.09 o 
  -2   1   1     4453.87     4100.74     70.68 o 
  -1   1   1     2907.64     2806.71     48.58 o 
   0   1   1     4046.05     5464.70     71.09 o 
   1   1   1    34988.97    33584.84    543.29 o 
   2   1   1      707.04      731.28     33.31 o 
   3   1   1      146.38      230.20     20.64 o 
   4   1   1       81.27      161.13     23.46 o 
   5   1   1      428.66      421.52     30.33 o 
   6   1   1       13.46      126.61     75.99 o 
  -6   2   1       25.32       28.91     42.07 o 
  -5   2   1       69.90      134.58     36.23 o 
  -4   2   1       76.18      104.73     18.11 o 
  -3   2   1     5800.76     5350.20     60.53 o 
  -2   2   1     2395.19     2551.50     64.35 o 
  -1   2   1     1948.92     2107.20     12.02 o 
   0   2   1      819.04     1101.44     20.23 o 
   1   2   1     4174.06     4057.01     57.70 o 
   2   2   1     2336.60     2314.82     49.47 o 
   3   2   1      868.52      844.90     19.67 o 
   4   2   1      889.89      859.29     35.99 o 
   5   2   1       67.23      149.07     26.28 o 
   6   2   1       37.74      168.02     75.62 o 
  -6   3   1       15.51       47.43     37.91 o 
  -5   3   1      127.29      164.47     37.60 o 
  -4   3   1      991.96      826.06     30.23 o 
  -3   3   1      360.37      635.17     59.94 o 
  -2   3   1     5205.87     4532.57     77.05 o 
  -1   3   1     4452.46     4141.84     57.78 o 
   0   3   1     2700.70     3348.61     27.67 o 
   1   3   1      448.95      648.34     14.28 o 
   2   3   1     2394.18     2576.13     86.21 o 
   3   3   1      108.47      453.34     93.96 o 
   4   3   1      312.85      351.08     20.89 o 
   5   3   1        1.12       62.61     26.44 o 
   6   3   1       27.40       66.18     51.71 o 
  -6   4   1        4.83       60.89     46.10 o 
  -5   4   1      398.48      416.89     37.15 o 
  -4   4   1      135.76      232.89     16.44 o 
  -3   4   1        0.34      157.33     52.99 o 
  -2   4   1      118.83      158.53     27.28 o 
  -1   4   1     1450.39     1533.27     21.44 o 
   0   4   1     5474.02     6384.82     52.70 o 
   1   4   1      364.34      373.78     14.11 o 
   2   4   1     8112.44     8335.77    192.91 o 
   3   4   1     7641.95     7040.31    106.49 o 
   4   4   1       99.07      179.98     22.57 o 
   5   4   1       83.93      137.87     26.27 o 
   6   4   1       20.82       51.66     61.27 o 
  -6   5   1        0.24       27.86     45.14 o 
  -5   5   1       29.31       83.80     37.09 o 
  -4   5   1       41.14       68.55     18.64 o 
  -3   5   1      113.26      132.12     17.12 o 
  -2   5   1     2370.09     2519.56     30.93 o 
  -1   5   1    51645.32    44350.85    937.13 o 
   0   5   1     9965.14    10890.28    115.65 o 
   1   5   1      492.90      489.34     17.23 o 
   2   5   1      687.42     1145.41    317.09 o 
   3   5   1       14.13      288.44     50.06 o 
   4   5   1      145.89      177.85     22.09 o 
   5   5   1      104.08      109.83     32.71 o 
   6   5   1       28.79       37.73     61.16 o 
  -6   6   1       71.81      113.94     60.52 o 
  -5   6   1      347.43      317.86     29.85 o 
  -4   6   1      451.97      427.20     22.30 o 
  -3   6   1      212.98      201.77     11.58 o 
  -2   6   1     2825.07     2547.55     44.28 o 
  -1   6   1     1971.15     2102.66    100.52 o 
   0   6   1     7034.99     6789.55     67.01 o 
   1   6   1      247.32      224.35     16.17 o 
   2   6   1     1385.10     1395.16     91.09 o 
   3   6   1     3000.90     2844.73     75.81 o 
   4   6   1      242.37      302.72     26.84 o 
   5   6   1       11.95       72.85     40.07 o 
   6   6   1       62.09       17.40     62.14 o 
  -6   7   1      186.10      169.67     61.07 o 
  -5   7   1       13.81       39.34     31.57 o 
  -4   7   1      518.71      509.53     26.09 o 
  -3   7   1        2.26        1.03     14.88 o 
  -2   7   1       67.44      198.73     44.74 o 
  -1   7   1     1866.74     1807.38     57.07 o 
   0   7   1     4548.03     4572.15     96.60 o 
   1   7   1        5.86       27.94     11.88 o 
   2   7   1     6406.32     5934.45     88.31 o 
   3   7   1       23.18      116.27     26.86 o 
   4   7   1      664.49      667.76     28.17 o 
   5   7   1        0.40       42.73     34.13 o 
   6   7   1        0.75       18.98     66.61 o 
  -6   8   1        0.29       35.19     62.31 o 
  -5   8   1        2.46      -22.55     32.94 o 
  -4   8   1      754.74      886.10     52.54 o 
  -3   8   1      770.77      681.24     29.36 o 
  -2   8   1     6912.36     6366.45     85.32 o 
  -1   8   1       55.78       58.83      8.83 o 
   0   8   1     8722.11     8634.91    129.73 o 
   1   8   1     6798.34     6484.47    123.73 o 
   2   8   1       47.30       82.64     15.15 o 
   3   8   1      332.06      277.56     26.78 o 
   4   8   1      244.09      248.57     23.34 o 
   5   8   1       14.91       88.29     49.10 o 
   6   8   1       39.14       -5.57     66.29 o 
  -6   9   1       23.47       -0.41     87.64 o 
  -5   9   1        0.38       91.32     43.01 o 
  -4   9   1      422.08      544.41     50.34 o 
  -3   9   1      664.01      599.58     19.95 o 
  -2   9   1     1206.14     1220.05     64.64 o 
  -1   9   1     2039.07     1895.09     49.23 o 
   0   9   1     4855.70     4637.93     60.58 o 
   1   9   1     7652.69     6913.09    204.01 o 
   2   9   1     3027.11     2736.34     97.62 o 
   3   9   1      141.18      301.18     42.91 o 
   4   9   1      295.91      238.23     23.06 o 
   5   9   1       42.77       34.52     40.73 o 
   6   9   1       23.26      -67.19     67.19 o 
  -6  10   1        0.64       38.73     90.25 o 
  -5  10   1       78.21       80.89     53.27 o 
  -4  10   1      844.64      900.09     55.39 o 
  -3  10   1     1702.73     1548.73     43.04 o 
  -2  10   1     1649.62     1622.59     56.98 o 
  -1  10   1       58.95       80.67     11.74 o 
   0  10   1       25.24       60.29     13.47 o 
   1  10   1      219.45      211.26     45.15 o 
   2  10   1     3947.21     3481.04     99.90 o 
   3  10   1     2020.70     1808.69     59.87 o 
   4  10   1      555.31      564.51     34.92 o 
   5  10   1       25.23       72.30     43.68 o 
   6  10   1        0.96      -90.61     90.61 o 
  -6  11   1        0.93       17.99     93.58 o 
  -5  11   1        5.76       24.94     44.02 o 
  -4  11   1      444.08      434.69     38.65 o 
  -3  11   1       25.48       78.13     22.16 o 
  -2  11   1     5442.43     4872.70     99.10 o 
  -1  11   1      673.24      606.50     19.82 o 
   0  11   1    11933.19    12232.99     57.15 o 
   1  11   1     2688.69     2514.91     96.77 o 
   2  11   1        7.91       19.03     21.00 o 
   3  11   1      185.01      170.03     33.08 o 
   4  11   1        3.31       34.53     36.45 o 
   5  11   1      101.82      155.15     48.81 o 
   6  11   1       31.87        0.13     91.43 o 
  -5  12   1       57.23       24.19     51.66 o 
  -4  12   1      350.92      324.87     35.69 o 
  -3  12   1       30.96       -5.42     21.44 o 
  -2  12   1       18.09       32.09     14.72 o 
  -1  12   1       46.73       71.92     14.10 o 
   0  12   1      543.30      503.68     21.20 o 
   1  12   1      207.59      210.03     17.68 o 
   2  12   1     6413.42     5839.60    234.54 o 
   3  12   1       44.20      112.80     69.97 o 
   4  12   1      963.69      926.05     63.12 o 
   5  12   1        1.35       79.86     65.02 o 
   6  12   1       10.48      224.50     93.19 o 
  -5  13   1        5.59      241.12     65.78 o 
  -4  13   1      188.07      146.86     38.60 o 
  -3  13   1      324.53      320.72     17.94 o 
  -2  13   1     5369.28     4629.56     73.65 o 
  -1  13   1      545.81      656.53     28.20 o 
   0  13   1     6349.85     6372.70    331.63 o 
   1  13   1     3032.44     3016.88     35.40 o 
   2  13   1      201.55      195.50     23.21 o 
   3  13   1       16.79      -10.38     24.91 o 
   4  13   1        6.28        2.76     39.25 o 
   5  13   1       79.33      139.79     59.80 o 
  -5  14   1        4.96      103.36     85.59 o 
  -4  14   1      187.32      136.24     48.69 o 
  -3  14   1      821.67      808.34     36.65 o 
  -2  14   1      765.58      671.77     28.53 o 
  -1  14   1        2.86       35.91     22.41 o 
   0  14   1      206.63      299.59     25.49 o 
   1  14   1     2610.65     2561.77     37.42 o 
   2  14   1     4358.63     4062.14    204.69 o 
   3  14   1       12.67       15.18     24.27 o 
   4  14   1      205.22      166.49     54.74 o 
   5  14   1       49.54       93.98     54.19 o 
  -5  15   1        0.99      166.88     84.85 o 
  -4  15   1        7.71       22.73     38.56 o 
  -3  15   1        5.72      125.25     39.51 o 
  -2  15   1      774.44      600.62     37.66 o 
  -1  15   1      296.76      302.63     24.11 o 
   0  15   1     2902.00     2618.73     37.27 o 
   1  15   1     4768.60     4345.50    129.07 o 
   2  15   1      456.24      411.44     23.31 o 
   3  15   1        0.61       -6.50     47.96 o 
   4  15   1      112.70       38.79     56.11 o 
   5  15   1       24.31       36.45     56.89 o 
  -5  16   1        0.69       88.59     71.32 o 
  -4  16   1      275.98      263.60     33.30 o 
  -3  16   1     2725.46     2464.21     41.46 o 
  -2  16   1      861.39      675.38     27.00 o 
  -1  16   1      214.49      232.54     25.84 o 
   0  16   1     1768.12     1558.16     38.38 o 
   1  16   1     1514.36     1503.21     63.08 o 
   2  16   1     1300.69     1124.61     43.71 o 
   3  16   1       91.70       18.60     48.16 o 
   4  16   1       63.69      -56.55     78.88 o 
   5  16   1       61.80       16.48     63.32 o 
  -5  17   1       11.85      141.22     83.30 o 
  -4  17   1       81.46       95.57     41.62 o 
  -3  17   1      511.03      492.77     42.66 o 
  -2  17   1        0.99       -8.76     27.70 o 
  -1  17   1     2454.15     2388.14     38.62 o 
   0  17   1     1927.03     1963.91     46.19 o 
   1  17   1     2919.07     2736.00    118.22 o 
   2  17   1     1133.62     1061.20     44.03 o 
   3  17   1        9.84       31.63     51.53 o 
   4  17   1      391.48      308.89     93.43 o 
   5  17   1       52.36       27.01     66.12 o 
  -5  18   1       57.12      138.07     95.39 o 
  -4  18   1      121.98      155.25     55.84 o 
  -3  18   1      192.38      200.84     40.39 o 
  -2  18   1      997.95      845.36     71.74 o 
  -1  18   1        3.96       98.03     32.29 o 
   0  18   1     1385.47     1352.28     39.70 o 
   1  18   1      195.30      203.15     25.11 o 
   2  18   1      334.01      278.27     28.50 o 
   3  18   1     1051.65     1032.86     46.33 o 
   4  18   1       37.36      -67.57     67.57 o 
   5  18   1       56.94       78.10     59.27 o 
  -5  19   1       62.85       55.22     70.63 o 
  -4  19   1       40.69       79.94     57.11 o 
  -3  19   1       25.18       14.50     33.68 o 
  -2  19   1        0.71       -6.17     27.79 o 
  -1  19   1     5384.89     5485.69     71.78 o 
   0  19   1        3.78       34.26     29.72 o 
   1  19   1       63.14       13.02     25.08 o 
   2  19   1       98.53      102.01     25.73 o 
   3  19   1       57.49      119.74     58.63 o 
   4  19   1        8.33      -50.39     73.63 o 
   5  19   1       17.31      -63.69     92.28 o 
  -5  20   1      219.59      192.93     85.79 o 
  -4  20   1       39.01       39.50     59.40 o 
  -3  20   1       41.36       20.49     35.49 o 
  -2  20   1       23.67       -2.62     28.38 o 
  -1  20   1      723.66      929.37     45.71 o 
   0  20   1       10.50       -1.20     31.17 o 
   1  20   1      412.10      320.12     26.72 o 
   2  20   1       65.60       83.01     25.32 o 
   3  20   1     1698.81     1570.22     81.97 o 
   4  20   1       32.89      -70.10    117.83 o 
   5  20   1        0.59      -67.94    101.14 o 
  -5  21   1        0.43       99.13     89.24 o 
  -4  21   1       59.64      107.37     60.99 o 
  -3  21   1      152.01      158.01     36.71 o 
  -2  21   1      446.83      435.04     35.27 o 
  -1  21   1     3238.32     3416.50     89.91 o 
   0  21   1       71.65       96.98     31.97 o 
   1  21   1      306.21      267.11     27.99 o 
   2  21   1      145.84      186.50     46.18 o 
   3  21   1       34.06       83.33     49.65 o 
   4  21   1        3.97       74.63     61.85 o 
  -5  22   1       59.98       84.89     93.31 o 
  -4  22   1       27.83       77.09     62.65 o 
  -3  22   1      192.58      232.54     55.71 o 
  -2  22   1      269.00      268.78     31.12 o 
  -1  22   1        1.30       46.49     35.21 o 
   0  22   1      711.06      798.04     46.50 o 
   1  22   1     1397.69     1467.23     55.31 o 
   2  22   1      313.59      272.40     47.63 o 
   3  22   1      862.05      710.92     59.52 o 
   4  22   1       28.42      -51.71     80.98 o 
  -4  23   1      133.21      192.24     64.35 o 
  -3  23   1      218.24      151.63     46.02 o 
  -2  23   1       40.89      -32.49     32.49 o 
  -1  23   1      832.13      831.47     37.28 o 
   0  23   1       55.94      125.79     39.61 o 
   1  23   1     2121.99     2221.89     36.86 o 
   2  23   1      384.81      407.77     50.51 o 
   3  23   1       51.51       38.79     52.99 o 
   4  23   1        0.65      -63.71     63.71 o 
  -4  24   1       58.69      119.34     89.04 o 
  -3  24   1      769.44      665.74     57.44 o 
  -2  24   1       16.47      -33.71     33.93 o 
  -1  24   1        3.06       32.04     36.60 o 
   0  24   1        3.79       45.63     34.45 o 
   1  24   1      252.09      361.73     32.25 o 
   2  24   1        1.23       30.01     50.63 o 
   3  24   1       12.51      -51.36     51.36 o 
   4  24   1       25.98      -15.38     71.62 o 
  -4  25   1       51.42      107.45     64.24 o 
  -3  25   1       10.76       17.44     47.25 o 
  -2  25   1       96.86       56.12     35.75 o 
  -1  25   1      276.72      313.39     38.44 o 
   0  25   1      212.08      299.95     36.06 o 
   1  25   1      975.74     1003.79     34.50 o 
   2  25   1       40.49       35.03     51.52 o 
   3  25   1        3.30      -54.24     55.68 o 
   4  25   1        6.75       28.11     94.38 o 
  -3  26   1      415.50      324.58     57.78 o 
  -2  26   1       39.80       -6.70     40.78 o 
  -1  26   1       34.60       67.61     38.16 o 
   0  26   1       91.07      216.56     37.54 o 
   1  26   1      933.07     1029.72     45.30 o 
   2  26   1      395.96      444.44     66.58 o 
   3  26   1      348.45      341.55     57.23 o 
   4  26   1       29.34      -26.60    105.54 o 
  -3  27   1        6.80        9.29     50.70 o 
  -2  27   1      530.22      583.92     46.87 o 
  -1  27   1      599.50      754.89     41.30 o 
   0  27   1      679.45      747.42     39.26 o 
   1  27   1      240.58      251.55     46.18 o 
   2  27   1        9.08        6.61     55.27 o 
   3  27   1        1.88      -10.78     57.75 o 
   4  27   1        0.77       48.64    101.86 o 
  -3  28   1       24.42      -31.93     52.74 o 
  -2  28   1      103.48      134.88     43.26 o 
  -1  28   1      148.66      240.32     41.51 o 
   0  28   1        4.28        2.35     37.94 o 
   1  28   1        6.58       15.46     45.81 o 
   2  28   1      575.78      625.32     60.04 o 
   3  28   1       48.05      -40.43     94.26 o 
   4  28   1       71.63      130.68    110.10 o 
  -3  29   1        7.30      -35.75     66.86 o 
  -2  29   1      171.93      158.49     44.11 o 
  -1  29   1      251.39      368.26     41.24 o 
   0  29   1      745.77      772.03     37.55 o 
   1  29   1        3.66       31.95     56.72 o 
   2  29   1       68.56      110.12     57.43 o 
   3  29   1       15.31      -97.83     97.83 o 
  -3  30   1        1.36        2.93     95.57 o 
  -2  30   1       66.77       65.56     45.65 o 
  -1  30   1        5.78       74.92     47.01 o 
   0  30   1       77.53      116.24     48.60 o 
   1  30   1       60.80       68.51     58.40 o 
   2  30   1      266.70      332.49     60.04 o 
  -3  31   1        0.71      -11.34     98.73 o 
  -2  31   1      107.75      140.20     64.55 o 
  -1  31   1        8.78      125.00     68.51 o 
   0  31   1      572.93      662.48     50.11 o 
   1  31   1       17.39       31.54     57.92 o 
   2  31   1      103.07      157.06    101.87 o 
  -2  32   1      193.31      197.25     68.50 o 
  -1  32   1        6.53       65.80     57.30 o 
   0  32   1       86.04      128.72     55.90 o 
   1  32   1        6.21       35.52    103.91 o 
  -1  33   1        9.06       69.54     59.00 o 
   0  33   1      242.42      255.85     72.19 o 
   1  33   1        0.25       11.62    103.81 o 
  -1  34   1       24.74      101.13    103.74 o 
   0  34   1       15.50       -2.32    104.28 o 
  -6   0   2       32.49       65.96     54.45 o 
  -4   0   2      147.37      186.00     18.60 o 
  -2   0   2    12465.67    12600.34    638.34 o 
   0   0   2      281.78      377.64     10.04 o 
   2   0   2     1648.87     2874.53     54.69 o 
   4   0   2     2054.74     1819.75     46.19 o 
  -6   1   2       49.98       66.61     44.37 o 
  -5   1   2       10.58       98.54     45.57 o 
  -4   1   2       62.44      126.66     18.14 o 
  -3   1   2       34.98      154.91     36.68 o 
  -2   1   2     5257.30     4996.21     35.24 o 
  -1   1   2    17668.29    17445.36    372.08 o 
   0   1   2      531.31      653.54     15.27 o 
   1   1   2     1238.65     1434.58     25.27 o 
   2   1   2    14794.20    13879.78    361.55 o 
   3   1   2      303.49      412.24     44.18 o 
   4   1   2       26.79      203.72     22.87 o 
   5   1   2       42.15       82.63     31.59 o 
  -6   2   2       66.88       79.07     45.19 o 
  -5   2   2      120.12      232.38     36.22 o 
  -4   2   2        0.64      160.26     29.20 o 
  -3   2   2     2028.48     2038.63     24.32 o 
  -2   2   2     4082.12     3738.08     39.26 o 
  -1   2   2    17404.95    18137.61    280.55 o 
   0   2   2     3303.59     3923.73     73.22 o 
   1   2   2     4469.31     4664.91     60.32 o 
   2   2   2     1505.99     2424.18    290.84 o 
   3   2   2     1717.02     1622.97     20.03 o 
   4   2   2        8.52      132.11     23.31 o 
   5   2   2       66.42      102.92     28.42 o 
  -6   3   2        0.46       67.38     43.90 o 
  -5   3   2      141.08      221.17     32.36 o 
  -4   3   2     1710.40     1716.66     38.50 o 
  -3   3   2     3282.96     2951.65     86.75 o 
  -2   3   2        0.49      463.12    173.56 o 
  -1   3   2     1346.82     1497.27     27.74 o 
   0   3   2     3622.11     4065.22     82.33 o 
   1   3   2     3766.65     3962.66     26.09 o 
   2   3   2     1815.27     1787.42     90.85 o 
   3   3   2      801.87      776.09     22.83 o 
   4   3   2      716.12      750.44     26.34 o 
   5   3   2      153.12      161.17     30.69 o 
  -6   4   2       21.64       21.80     53.83 o 
  -5   4   2       60.68      110.02     38.80 o 
  -4   4   2       20.71      160.27     22.14 o 
  -3   4   2       58.11      152.50     33.38 o 
  -2   4   2      596.10      670.79     21.74 o 
  -1   4   2     2436.77     2409.84     40.39 o 
   0   4   2    21612.67    24862.81    153.24 o 
   1   4   2     5444.99     5586.38     30.98 o 
   2   4   2     2171.95     1975.58     88.95 o 
   3   4   2      834.90      761.93     34.67 o 
   4   4   2      184.72      252.28     23.70 o 
   5   4   2        0.21       76.88     31.60 o 
  -6   5   2       13.15       19.36     46.24 o 
  -5   5   2       26.34       38.51     39.02 o 
  -4   5   2     1946.83     1731.72     34.79 o 
  -3   5   2      151.04      388.00     56.38 o 
  -2   5   2      836.37      769.95     34.65 o 
  -1   5   2      172.96      197.85      7.63 o 
   0   5   2     2126.14     2282.22     52.22 o 
   1   5   2     7251.60     7135.67     32.72 o 
   2   5   2      787.40      667.05     68.83 o 
   3   5   2      897.00      855.84     50.39 o 
   4   5   2     2222.79     2144.00     44.84 o 
   5   5   2        9.93       92.24     33.02 o 
  -6   6   2        9.50       23.04     48.45 o 
  -5   6   2       98.37       94.58     40.81 o 
  -4   6   2       48.02      148.82     24.70 o 
  -3   6   2     2991.71     2826.69     89.25 o 
  -2   6   2      247.60      197.82     19.86 o 
  -1   6   2     1510.96     1673.63     28.87 o 
   0   6   2    22008.87    23436.03    343.93 o 
   1   6   2     1156.07     1421.65     28.52 o 
   2   6   2       13.69       43.52     19.97 o 
   3   6   2      260.11      276.06     22.96 o 
   4   6   2      284.51      535.42     91.36 o 
   5   6   2      294.11      319.39     32.67 o 
  -6   7   2        3.76      166.05     88.11 o 
  -5   7   2       53.69       29.03     40.51 o 
  -4   7   2      323.14      300.23     36.39 o 
  -3   7   2       46.97      243.01     46.68 o 
  -2   7   2      219.39      196.47     19.60 o 
  -1   7   2     2357.27     2230.80     33.68 o 
   0   7   2     1133.34     1198.99      9.78 o 
   1   7   2     8800.08     9182.14    109.07 o 
   2   7   2      685.31      397.03     57.74 o 
   3   7   2      505.80      467.59     28.16 o 
   4   7   2      108.74      138.63     45.92 o 
   5   7   2        8.61       36.28     39.20 o 
  -6   8   2       70.74      216.20     90.31 o 
  -5   8   2      160.79      122.88     49.74 o 
  -4   8   2       69.03      297.08     72.45 o 
  -3   8   2     3275.47     3031.95     40.11 o 
  -2   8   2      195.20      108.80     17.52 o 
  -1   8   2      827.44      833.91     11.22 o 
   0   8   2      962.73      929.20     10.18 o 
   1   8   2      603.19      692.20     60.20 o 
   2   8   2      337.00      381.03     39.60 o 
   3   8   2      980.08      784.96     58.37 o 
   4   8   2        3.40       38.23     35.71 o 
   5   8   2      246.08      211.22     39.33 o 
   6   8   2        4.62       14.83     82.61 o 
  -6   9   2        1.07       87.74     93.15 o 
  -5   9   2       74.57      133.08     46.01 o 
  -4   9   2      154.65      234.52     40.72 o 
  -3   9   2      335.08      428.26     19.97 o 
  -2   9   2     1101.19      938.78     49.93 o 
  -1   9   2     1425.22     1529.15     19.80 o 
   0   9   2        0.11       10.18     10.31 o 
   1   9   2     7988.26     8231.80    165.39 o 
   2   9   2     3818.78     3729.46     81.36 o 
   3   9   2     1180.38     1015.44     67.59 o 
   4   9   2      329.81      299.12     52.57 o 
   5   9   2        3.43       24.15     40.15 o 
   6   9   2        3.54      161.63     81.99 o 
  -6  10   2        5.64       48.35     91.44 o 
  -5  10   2        0.02       58.07     50.55 o 
  -4  10   2        1.54       70.94     31.11 o 
  -3  10   2      350.14      330.02     24.03 o 
  -2  10   2     3098.18     2491.38    106.16 o 
  -1  10   2     6652.11     6407.21     64.43 o 
   0  10   2     1778.12     1695.92     18.55 o 
   1  10   2     1519.45     1476.52     31.36 o 
   2  10   2      376.56      504.58    123.51 o 
   3  10   2      159.08      187.38     54.78 o 
   4  10   2       67.70       40.75     47.24 o 
   5  10   2       82.12      148.78     45.10 o 
   6  10   2       32.14      333.53     87.08 o 
  -5  11   2      210.91      324.20     68.29 o 
  -4  11   2      491.59      504.99     44.32 o 
  -3  11   2      876.11      791.91     58.32 o 
  -2  11   2      469.48      475.70     44.88 o 
  -1  11   2     1641.12     1378.14     59.19 o 
   0  11   2      276.44      316.76     27.80 o 
   1  11   2      366.60      392.83     57.95 o 
   2  11   2      570.30      654.70     39.38 o 
   3  11   2     1621.30     1699.25     39.49 o 
   4  11   2      223.95      158.22     55.96 o 
   5  11   2       95.02      217.34     53.46 o 
   6  11   2        2.87      337.04     90.35 o 
  -5  12   2       28.55       38.58     55.13 o 
  -4  12   2      359.59      262.65     34.24 o 
  -3  12   2      171.37      199.09     47.84 o 
  -2  12   2      210.38      202.26     15.91 o 
  -1  12   2    11981.28    11823.20    161.56 o 
   0  12   2     1338.30     1489.57     38.64 o 
   1  12   2     6618.99     6583.61     54.91 o 
   2  12   2      146.99      198.66     38.44 o 
   3  12   2     1533.39     1599.19     49.14 o 
   4  12   2        0.67       20.07     44.24 o 
   5  12   2        9.05      112.78     55.47 o 
   6  12   2        1.17        3.64     94.81 o 
  -5  13   2       80.84      124.35     44.26 o 
  -4  13   2        9.51       -0.90     37.03 o 
  -3  13   2     2003.43     1697.89     54.54 o 
  -2  13   2      267.84      248.44     14.63 o 
  -1  13   2     2790.50     2735.64     45.40 o 
   0  13   2        3.46        0.60     14.68 o 
   1  13   2      124.79      105.07     27.75 o 
   2  13   2      480.73      504.56     40.74 o 
   3  13   2     1345.88     1350.74     40.12 o 
   4  13   2        2.31       -7.97     46.36 o 
   5  13   2       62.74       81.93     51.10 o 
  -5  14   2       15.31       51.61     52.80 o 
  -4  14   2        5.47      -20.14     59.85 o 
  -3  14   2      170.75      243.37     26.76 o 
  -2  14   2     1191.18      971.14     37.85 o 
  -1  14   2     2116.33     1879.66     38.81 o 
   0  14   2      552.18      548.55     22.92 o 
   1  14   2     2457.43     2482.18     63.34 o 
   2  14   2      737.69      719.99     44.21 o 
   3  14   2      255.55      365.46     41.06 o 
   4  14   2      109.25       51.12     49.12 o 
   5  14   2       38.32       29.19     56.70 o 
  -5  15   2       49.61      119.43     65.57 o 
  -4  15   2       76.87       84.82     37.77 o 
  -3  15   2      634.38      647.92     29.15 o 
  -2  15   2     1821.37     1784.86     36.64 o 
  -1  15   2      535.97      490.64     25.59 o 
   0  15   2        0.48      -19.11     19.11 o 
   1  15   2     3329.36     3418.33     67.67 o 
   2  15   2     4109.64     4144.96     71.98 o 
   3  15   2      549.60      607.72     43.11 o 
   4  15   2       14.39      -38.17     51.19 o 
   5  15   2        4.39        1.62     48.44 o 
  -5  16   2       46.29       88.01     60.02 o 
  -4  16   2       18.39      123.45     41.00 o 
  -3  16   2     1222.89     1173.56     32.27 o 
  -2  16   2     1760.90     1480.58     32.27 o 
  -1  16   2      684.20      555.56     30.54 o 
   0  16   2      309.21      252.18     21.30 o 
   1  16   2      327.45      341.48     61.14 o 
   2  16   2      335.92      264.11     40.77 o 
   3  16   2        1.57       20.01     44.56 o 
   4  16   2        7.61      -45.38     45.38 o 
   5  16   2      152.02      150.62     50.99 o 
  -5  17   2        7.06       74.31     50.84 o 
  -4  17   2      144.48      240.52     41.85 o 
  -3  17   2      110.28      124.11     31.07 o 
  -2  17   2       24.36       -4.03     28.00 o 
  -1  17   2      293.13      260.64     28.37 o 
   0  17   2      353.23      349.96     22.65 o 
   1  17   2     2793.76     2533.39    263.25 o 
   2  17   2     1412.64     1216.24     50.01 o 
   3  17   2      152.97      231.34     45.99 o 
   4  17   2      140.10      121.20     47.74 o 
   5  17   2       13.13      -49.56     69.79 o 
  -5  18   2       56.48       82.71     52.01 o 
  -4  18   2        1.07       90.74     45.19 o 
  -3  18   2      140.36      131.65     32.28 o 
  -2  18   2      703.45      694.64     30.83 o 
  -1  18   2      318.89      239.96     28.63 o 
   0  18   2     3649.57     3310.93     50.59 o 
   1  18   2      375.79      336.23     35.63 o 
   2  18   2      204.83      136.78     43.63 o 
   3  18   2      123.96       83.61     46.88 o 
   4  18   2      149.78      155.04     54.62 o 
   5  18   2       14.69      -53.31    100.71 o 
  -5  19   2       18.68       62.65     52.69 o 
  -4  19   2      566.18      683.01     66.33 o 
  -3  19   2      141.80      123.82     33.96 o 
  -2  19   2       43.46        3.56     30.92 o 
  -1  19   2       44.21       31.79     30.41 o 
   0  19   2      432.81      463.16     25.32 o 
   1  19   2       85.98      113.54     29.53 o 
   2  19   2       37.12      -16.17     45.68 o 
   3  19   2       43.02       38.40     48.34 o 
   4  19   2      420.05      415.03     52.98 o 
  -5  20   2       12.89      180.89     78.70 o 
  -4  20   2       40.19      141.44     54.80 o 
  -3  20   2       11.63        8.00     34.86 o 
  -2  20   2      233.48      228.66     32.53 o 
  -1  20   2      131.78      164.23     33.16 o 
   0  20   2     3926.07     3440.26     49.53 o 
   1  20   2      135.87      132.46     21.78 o 
   2  20   2      362.72      347.55     68.69 o 
   3  20   2       60.80       48.07     50.35 o 
   4  20   2       54.62      111.35     54.34 o 
  -5  21   2        0.74      -80.35     80.47 o 
  -4  21   2      250.95      322.45     79.62 o 
  -3  21   2        7.63       42.97     36.45 o 
  -2  21   2       60.47       54.97     33.25 o 
  -1  21   2      530.06      499.37     50.63 o 
   0  21   2     1108.85     1063.14     33.67 o 
   1  21   2        3.52       17.26     27.11 o 
   2  21   2      966.00      973.72     49.13 o 
   3  21   2        0.41      -48.41     52.75 o 
   4  21   2      210.65      176.43     54.32 o 
  -5  22   2        1.29      -86.68     86.68 o 
  -4  22   2      157.70      186.82     95.08 o 
  -3  22   2      165.54      205.94     38.58 o 
  -2  22   2      752.11      767.89     37.31 o 
  -1  22   2        0.50      -33.01     33.01 o 
   0  22   2     1168.30     1056.00     31.51 o 
   1  22   2      499.76      612.20     61.84 o 
   2  22   2       17.43       75.99     49.65 o 
   3  22   2      220.44      236.97     55.17 o 
   4  22   2      122.87      118.01     57.06 o 
  -5  23   2        0.47      -87.86     87.86 o 
  -4  23   2      114.61      105.17     60.81 o 
  -3  23   2       35.19       21.76     40.38 o 
  -2  23   2      150.36      193.21     36.78 o 
  -1  23   2        5.91      -37.37     49.13 o 
   0  23   2       43.38       56.38     28.48 o 
   1  23   2      218.20      194.54     57.76 o 
   2  23   2      808.00     1002.82     77.51 o 
   3  23   2       25.27       36.34     53.45 o 
   4  23   2       34.57       77.71     67.97 o 
  -4  24   2        5.16       10.50     90.43 o 
  -3  24   2       31.89       21.59     46.43 o 
  -2  24   2      995.36      920.53     54.81 o 
  -1  24   2      165.58      142.72     35.65 o 
   0  24   2      484.64      398.54     36.10 o 
   1  24   2       39.48       50.25     58.18 o 
   2  24   2       39.05       88.57     55.13 o 
   3  24   2       38.84       36.54     58.35 o 
   4  24   2        3.64       30.56    100.37 o 
  -4  25   2        6.07      -71.26     93.27 o 
  -3  25   2       20.87       10.53     46.51 o 
  -2  25   2      168.41      241.63     39.34 o 
  -1  25   2        1.88       -1.73     36.64 o 
   0  25   2      216.97      244.49     31.93 o 
   1  25   2        6.47      -29.55     52.19 o 
   2  25   2      943.00     1056.27     66.43 o 
   3  25   2       14.28       36.08     58.80 o 
   4  25   2        9.93       67.10     97.97 o 
  -3  26   2        0.57      -16.14     46.97 o 
  -2  26   2      291.46      298.15     44.94 o 
  -1  26   2      188.45      227.62     39.09 o 
   0  26   2       84.49      107.12     33.50 o 
   1  26   2      375.06      352.74     54.28 o 
   2  26   2        0.47       31.27     57.33 o 
   3  26   2       34.61       88.21     61.03 o 
   4  26   2       67.11      158.52    108.25 o 
  -3  27   2      171.31      149.69     50.08 o 
  -2  27   2       81.03       16.05     41.62 o 
  -1  27   2       51.90       62.09     36.24 o 
   0  27   2      152.80      186.38     45.25 o 
   1  27   2      147.84       96.80     54.42 o 
   2  27   2      347.36      330.12     58.44 o 
   3  27   2      235.21       80.83    104.04 o 
  -3  28   2       53.81       35.24     52.61 o 
  -2  28   2       44.73        2.44     51.11 o 
  -1  28   2      557.71      602.52     39.89 o 
   0  28   2      462.73      564.07     52.85 o 
   1  28   2      454.47      437.77     57.59 o 
   2  28   2        9.27       65.91     59.56 o 
   3  28   2       10.88      -49.44    102.80 o 
  -3  29   2       90.52      106.46     84.32 o 
  -2  29   2        1.19      -15.61     52.29 o 
  -1  29   2        5.25       21.88     37.85 o 
   0  29   2       40.67      115.79     50.32 o 
   1  29   2      203.46      290.16     58.69 o 
   2  29   2        0.95       -6.48     60.36 o 
  -2  30   2        0.44       -1.75     53.11 o 
  -1  30   2      511.27      548.78     41.81 o 
   0  30   2       31.47      167.52     60.78 o 
   1  30   2      251.63      209.45     61.60 o 
  -2  31   2        0.81       20.79     60.27 o 
  -1  31   2       18.37       94.33     49.20 o 
   0  31   2       60.82      145.86     49.09 o 
   1  31   2      297.20      284.64     79.94 o 
  -2  32   2       32.09       31.08     61.90 o 
  -1  32   2      298.10      549.66    123.08 o 
   0  32   2        2.93      -74.21     74.21 o 
  -2  33   2        3.04       18.99     76.51 o 
  -1  33   2        4.11      172.54     69.72 o 
   0  33   2        9.59      -63.12     76.92 o 
  -1  34   2      122.00      424.34    139.64 o 
  -5   0   3      433.94      369.41     66.97 o 
  -3   0   3      799.20      626.07     87.40 o 
  -1   0   3      256.17      318.74     16.93 o 
   1   0   3      283.27      325.01     23.26 o 
   3   0   3     8928.46     7947.17    120.98 o 
   5   0   3       96.44      100.43     59.88 o 
  -6   1   3        7.65        8.68     57.44 o 
  -5   1   3        0.18       26.98     47.78 o 
  -4   1   3       37.77      100.92     42.28 o 
  -3   1   3       77.24      129.81     15.22 o 
  -2   1   3       15.16      259.38     75.14 o 
  -1   1   3    19901.18    20488.04    473.31 o 
   0   1   3      234.16      340.93     18.58 o 
   1   1   3       56.80      131.96     25.48 o 
   2   1   3      808.88      763.99     20.10 o 
   3   1   3      876.05     1655.04    189.56 o 
   4   1   3      436.16      513.44     39.24 o 
   5   1   3       23.82       44.55     37.07 o 
  -6   2   3       17.52      -21.32     64.28 o 
  -5   2   3      220.83      235.10     60.75 o 
  -4   2   3       54.13      136.23     65.97 o 
  -3   2   3      177.40      312.59     29.84 o 
  -2   2   3     4799.44     4671.65     59.11 o 
  -1   2   3      202.32      261.72     14.34 o 
   0   2   3    11438.34    14471.65    255.23 o 
   1   2   3     4653.10     4873.87     79.74 o 
   2   2   3      354.02      451.37     16.18 o 
   3   2   3     2131.88     2242.51    166.09 o 
   4   2   3      299.86      308.23     22.30 o 
   5   2   3        0.18       31.33     36.79 o 
  -6   3   3       23.63       27.96     62.71 o 
  -5   3   3        2.90      110.23     56.00 o 
  -4   3   3      635.22      673.26     19.20 o 
  -3   3   3     1092.21      943.91     73.44 o 
  -2   3   3      223.35      557.34     69.99 o 
  -1   3   3     1281.61     1372.52     15.83 o 
   0   3   3      296.93      288.16     22.34 o 
   1   3   3     1157.78     1224.47     41.74 o 
   2   3   3     4371.23     3986.62     55.35 o 
   3   3   3       33.82      367.92     83.75 o 
   4   3   3      505.53      440.89     41.14 o 
   5   3   3      113.54      134.49     37.74 o 
  -6   4   3        1.90      -53.62     62.00 o 
  -5   4   3       18.18       25.19     51.82 o 
  -4   4   3      152.78      174.68     19.48 o 
  -3   4   3     2408.90     2121.75     97.17 o 
  -2   4   3     5611.75     5226.58    207.96 o 
  -1   4   3      351.80      305.26      9.87 o 
   0   4   3     3526.57     3849.67     96.80 o 
   1   4   3     9518.43     9261.61    303.31 o 
   2   4   3      541.06      689.88     98.50 o 
   3   4   3      892.49      839.31     60.59 o 
   4   4   3       46.86       12.39     35.07 o 
   5   4   3      112.22      135.71     38.92 o 
  -6   5   3        2.04       27.42     61.59 o 
  -5   5   3       28.87       21.04     54.75 o 
  -4   5   3       31.52       37.70     20.44 o 
  -3   5   3     1967.07     1876.71     56.67 o 
  -2   5   3      107.85      453.23     68.13 o 
  -1   5   3     1382.08     1475.93     37.00 o 
   0   5   3     1055.46     1136.45     36.12 o 
   1   5   3     4216.89     3962.24    288.56 o 
   2   5   3      116.85      103.84     21.95 o 
   3   5   3      478.79      465.53     30.51 o 
   4   5   3      156.28      142.14     36.11 o 
   5   5   3      313.90      317.86     39.78 o 
  -6   6   3       16.22      246.36    143.93 o 
  -5   6   3        2.83       97.35     60.31 o 
  -4   6   3      142.37      130.12     24.83 o 
  -3   6   3     1621.86     1644.88    112.71 o 
  -2   6   3     4337.61     4433.46    112.73 o 
  -1   6   3      428.55      437.17     11.62 o 
   0   6   3      510.82      566.74     17.35 o 
   1   6   3     3432.74     2905.22    217.74 o 
   2   6   3     2425.20     2105.81     86.52 o 
   3   6   3       43.59       99.76     35.19 o 
   4   6   3      304.56      240.76     38.89 o 
   5   6   3       96.92      129.10     40.66 o 
  -6   7   3        8.77      187.07    106.68 o 
  -5   7   3        2.29       80.87     70.35 o 
  -4   7   3      160.93      106.46     32.13 o 
  -3   7   3      226.79      206.21     20.04 o 
  -2   7   3    11368.63    11522.42     50.45 o 
  -1   7   3       26.13       22.03     11.10 o 
   0   7   3     5778.58     6348.55     53.62 o 
   1   7   3     1120.09     1242.40     29.08 o 
   2   7   3     1821.81     1907.44     35.73 o 
   3   7   3        5.00       14.73     30.60 o 
   4   7   3       35.78       37.72     62.94 o 
   5   7   3        6.13       48.56     42.07 o 
  -6   8   3       54.42      167.98     49.81 o 
  -5   8   3      129.35      209.17     55.32 o 
  -4   8   3      689.95      593.88     65.73 o 
  -3   8   3       69.29       62.19      6.96 o 
  -2   8   3     1758.02     1739.47     52.71 o 
  -1   8   3        0.02       18.39     11.44 o 
   0   8   3      433.32      470.51     17.39 o 
   1   8   3        1.75      -11.81     20.12 o 
   2   8   3     4205.19     4113.64     49.63 o 
   3   8   3      504.16      535.93     35.35 o 
   4   8   3      432.37      398.34     66.88 o 
   5   8   3       85.92       45.27     43.31 o 
  -6   9   3        0.01      104.21     86.45 o 
  -5   9   3        1.86       61.37     53.75 o 
  -4   9   3        3.85       27.56     31.44 o 
  -3   9   3       31.37       71.60     13.91 o 
  -2   9   3     1684.33     1562.55     55.87 o 
  -1   9   3     6139.15     6056.75     41.94 o 
   0   9   3      744.53      689.13     19.94 o 
   1   9   3     2336.30     2519.08     47.96 o 
   2   9   3      740.31      804.35     45.94 o 
   3   9   3       72.58       85.69     35.14 o 
   4   9   3        0.77      108.64     49.62 o 
   5   9   3        4.31       10.38     47.69 o 
  -6  10   3       17.65       90.52     85.92 o 
  -5  10   3       89.34      127.83     57.02 o 
  -4  10   3       72.24      112.21     30.93 o 
  -3  10   3      987.80      944.40     37.96 o 
  -2  10   3      654.85      682.17     17.97 o 
  -1  10   3       25.53       72.44     17.16 o 
   0  10   3     4130.80     3931.73     26.60 o 
   1  10   3      484.44      480.56     34.20 o 
   2  10   3     2048.90     1991.25     44.73 o 
   3  10   3     1824.18     1602.47     44.88 o 
   4  10   3      130.12      236.64     40.10 o 
   5  10   3       14.30        8.63     48.63 o 
  -5  11   3        2.04       52.94     58.50 o 
  -4  11   3      633.20      608.07     65.62 o 
  -3  11   3      224.56      216.06     21.08 o 
  -2  11   3      965.30      883.21     31.07 o 
  -1  11   3     1298.45     1329.79     21.82 o 
   0  11   3     4017.93     4219.47    112.93 o 
   1  11   3      641.69      591.17     35.70 o 
   2  11   3      898.93      748.41     47.00 o 
   3  11   3      148.20      303.99     58.70 o 
   4  11   3      783.78      925.60     50.74 o 
   5  11   3        2.23        7.02     49.84 o 
  -5  12   3       44.52       16.23     59.88 o 
  -4  12   3       32.14       48.36     52.41 o 
  -3  12   3        0.45      -26.65     26.65 o 
  -2  12   3     1634.67     1311.83     26.06 o 
  -1  12   3       95.96      172.66     26.44 o 
   0  12   3     6888.44     6977.95     31.13 o 
   1  12   3       53.79       44.64     34.59 o 
   2  12   3      348.36      364.85     37.54 o 
   3  12   3       21.73       56.21     45.13 o 
   4  12   3        7.51      106.94     50.34 o 
   5  12   3       36.34       48.49     59.25 o 
  -5  13   3        1.06      -20.85     98.30 o 
  -4  13   3       52.20       21.33     39.29 o 
  -3  13   3        3.27      -25.02     25.02 o 
  -2  13   3      165.90      138.49     17.70 o 
  -1  13   3     1541.83     1412.24     31.44 o 
   0  13   3      374.28      381.03     31.71 o 
   1  13   3      114.18      165.78     37.98 o 
   2  13   3      622.72      617.11     40.82 o 
   3  13   3       93.23      132.63     54.68 o 
   4  13   3      572.63      546.28     51.58 o 
   5  13   3        0.05       26.22     47.00 o 
  -5  14   3       70.17      109.66     68.16 o 
  -4  14   3      511.24      407.31     41.73 o 
  -3  14   3       71.20       45.50     25.76 o 
  -2  14   3      922.68      827.98     26.70 o 
  -1  14   3       64.43       91.58     33.11 o 
   0  14   3     1641.05     1567.69     33.88 o 
   1  14   3      380.78      405.47     36.95 o 
   2  14   3     1253.93     1281.75     43.48 o 
   3  14   3     1418.18     1214.76    140.61 o 
   4  14   3       75.83      102.98     51.95 o 
   5  14   3       22.57      113.32     58.03 o 
  -5  15   3        2.72       71.75     96.91 o 
  -4  15   3       59.13       72.51     39.51 o 
  -3  15   3        0.05      -22.81     28.16 o 
  -2  15   3     1025.84      947.09     30.91 o 
  -1  15   3     3822.57     3589.27     59.14 o 
   0  15   3     1219.35     1181.53     36.53 o 
   1  15   3       30.06       16.04     11.16 o 
   2  15   3       73.08      134.71     41.43 o 
   3  15   3        0.19       23.43     41.18 o 
   4  15   3       77.02       51.05     51.50 o 
   5  15   3        0.30       82.12     60.22 o 
  -5  16   3       11.41      125.03     64.82 o 
  -4  16   3       10.07      -17.47     39.94 o 
  -3  16   3        5.35       -5.22     45.94 o 
  -2  16   3      625.65      586.86     47.44 o 
  -1  16   3        4.53       42.27     22.70 o 
   0  16   3        8.00       16.94     20.93 o 
   1  16   3     1487.41     1163.15    142.40 o 
   2  16   3      919.10      952.22     50.04 o 
   3  16   3     1096.72     1038.04     55.95 o 
   4  16   3       86.51       83.33     55.07 o 
   5  16   3        2.84       93.67    131.95 o 
  -5  17   3        7.50       91.71     72.76 o 
  -4  17   3       40.65       26.11     40.14 o 
  -3  17   3      149.39      221.73     47.66 o 
  -2  17   3     1211.63     1171.94     31.26 o 
  -1  17   3     1481.91     1451.09     41.40 o 
   0  17   3      688.72      692.32     24.92 o 
   1  17   3       21.25       30.60     26.70 o 
   2  17   3      716.53      848.57     48.67 o 
   3  17   3       69.39       85.71     49.85 o 
   4  17   3        4.14       43.39     68.60 o 
   5  17   3       84.05      149.19    112.77 o 
  -5  18   3       13.43       98.63     73.21 o 
  -4  18   3       70.62        8.71     41.37 o 
  -3  18   3      328.17      265.85     39.46 o 
  -2  18   3      198.83      179.62     40.16 o 
  -1  18   3       78.10      109.12     25.03 o 
   0  18   3       10.19        9.76     38.61 o 
   1  18   3     1456.58     1548.74     51.59 o 
   2  18   3      582.48      610.01     49.56 o 
   3  18   3        7.51      -14.79     52.20 o 
   4  18   3        8.96       46.27     50.91 o 
   5  18   3       55.61       69.68    109.85 o 
  -5  19   3        0.25      152.95    126.72 o 
  -4  19   3        3.44      -49.37     49.37 o 
  -3  19   3      360.11      319.56     53.63 o 
  -2  19   3      466.80      429.98     30.21 o 
  -1  19   3      291.47      255.05     26.11 o 
   0  19   3        2.64      -28.72     51.89 o 
   1  19   3     1330.72     1310.34     51.15 o 
   2  19   3       79.59       26.37     48.86 o 
   3  19   3       57.18       56.01     54.45 o 
   4  19   3        6.24      -48.34     52.18 o 
   5  19   3       39.13       29.05    109.37 o 
  -4  20   3        0.34      -49.95     49.95 o 
  -3  20   3      608.28      656.93     58.66 o 
  -2  20   3        4.43       54.14     28.82 o 
  -1  20   3      277.84      286.41     27.85 o 
   0  20   3      642.75      676.24     44.97 o 
   1  20   3     1179.26     1269.64     71.55 o 
   2  20   3       14.86        2.15     49.78 o 
   3  20   3      132.57      113.33     54.83 o 
   4  20   3        6.40      -24.42     52.03 o 
  -4  21   3       44.26      -27.11     49.18 o 
  -3  21   3      349.55      307.23     38.14 o 
  -2  21   3      127.86      174.64     29.69 o 
  -1  21   3      111.39      148.85     28.39 o 
   0  21   3        2.29       33.06     26.52 o 
   1  21   3      520.62      533.59     94.33 o 
   2  21   3        5.59      -48.88     52.49 o 
   3  21   3       45.01       47.80     56.77 o 
   4  21   3       70.89       28.75     57.49 o 
  -4  22   3        8.33        9.96     57.55 o 
  -3  22   3       24.43       45.93     46.42 o 
  -2  22   3       42.73       73.14     31.07 o 
  -1  22   3       45.64       63.83     29.73 o 
   0  22   3      108.08      150.61     28.40 o 
   1  22   3      547.57      501.51    102.32 o 
   2  22   3      162.50       10.18     55.00 o 
   3  22   3      178.71      218.53     59.15 o 
   4  22   3        4.94      -63.90    224.79 o 
  -4  23   3        1.57       60.88     66.31 o 
  -3  23   3      164.21      161.60     49.99 o 
  -2  23   3      166.40      221.69     32.60 o 
  -1  23   3     1386.19     1375.27     60.94 o 
   0  23   3        2.83       -5.68     29.30 o 
   1  23   3        0.72       94.18     50.17 o 
   2  23   3       70.39      -28.88     56.99 o 
   3  23   3       51.97       47.11     60.64 o 
   4  23   3       12.47       64.91    110.63 o 
  -4  24   3        1.15       60.97     76.71 o 
  -3  24   3       15.40       42.86     47.63 o 
  -2  24   3       16.75       35.45     32.26 o 
  -1  24   3        0.47        6.28     31.61 o 
   0  24   3       50.61       59.15     52.69 o 
   1  24   3      420.86      426.96     74.69 o 
   2  24   3       15.95      -57.01     57.01 o 
   3  24   3      261.85      253.81     62.55 o 
  -4  25   3       24.62       64.97     86.59 o 
  -3  25   3       31.91       89.16     48.70 o 
  -2  25   3       58.05       87.97     37.20 o 
  -1  25   3      818.85      813.90     34.37 o 
   0  25   3      602.44      605.13     55.89 o 
   1  25   3        4.14       86.76     55.14 o 
   2  25   3       72.06       59.34     58.14 o 
   3  25   3       34.39      113.78     61.90 o 
  -3  26   3       11.46       47.91     56.06 o 
  -2  26   3       29.56       29.73     39.21 o 
  -1  26   3       70.09       53.29     34.15 o 
   0  26   3      129.45      200.42     55.60 o 
   1  26   3      463.37      619.54     63.72 o 
   2  26   3       99.29       85.18     59.34 o 
   3  26   3      159.48      103.61    111.09 o 
  -3  27   3       30.70       30.69     45.90 o 
  -2  27   3       14.37       46.54     39.17 o 
  -1  27   3      234.30      188.78     34.82 o 
   0  27   3       43.63       68.45     55.22 o 
   1  27   3       38.77       61.20     64.96 o 
   2  27   3       23.74       13.40     62.62 o 
  -3  28   3       19.25       43.34     87.10 o 
  -2  28   3       50.40       44.59     44.97 o 
  -1  28   3       31.61       48.03     46.68 o 
   0  28   3      147.43      128.66     64.15 o 
   1  28   3      188.90      224.03     69.44 o 
   2  28   3      240.69      260.49     67.36 o 
  -3  29   3        6.32      -25.08     59.29 o 
  -2  29   3      227.10      260.41     45.57 o 
  -1  29   3       28.33       29.26     48.18 o 
   0  29   3      365.29      394.56     67.39 o 
   1  29   3        4.05      -30.62     60.04 o 
  -2  30   3       42.32      -22.47     77.04 o 
  -1  30   3       33.07       57.29     48.61 o 
   0  30   3       43.25      141.64     77.31 o 
   1  30   3       18.41      -70.74     80.59 o 
  -2  31   3      106.52      -36.40    131.04 o 
  -1  31   3       11.44       -9.19     74.88 o 
   0  31   3      140.84      289.43    130.22 o 
  -2  32   3        2.52      -43.90    120.06 o 
  -1  32   3        9.23       64.57     75.90 o 
   0  32   3       95.69      139.12    101.94 o 
  -6   0   4       13.38       67.27     95.43 o 
  -4   0   4       63.42      119.94     75.14 o 
  -2   0   4      177.03      247.48     14.56 o 
   0   0   4    11264.64    14868.88   1711.46 o 
   2   0   4      522.90      553.99     48.12 o 
   4   0   4      701.64      716.46    101.44 o 
  -6   1   4        0.10      -33.79     69.63 o 
  -5   1   4       84.49       21.86     57.85 o 
  -4   1   4      925.00      850.21     54.55 o 
  -3   1   4      282.20      209.68     20.43 o 
  -2   1   4      711.75      631.83     18.62 o 
  -1   1   4     2179.15     2119.22     36.72 o 
   0   1   4     2060.94     2985.69    343.42 o 
   1   1   4      495.37      565.23     37.51 o 
   2   1   4       40.52      139.89     38.45 o 
   3   1   4      264.32      323.52     32.25 o 
   4   1   4      573.36      579.03     50.32 o 
   5   1   4       24.00       12.99     40.37 o 
  -6   2   4        0.07       -5.66     65.80 o 
  -5   2   4       95.96       74.14    100.07 o 
  -4   2   4      187.61      208.28     53.70 o 
  -3   2   4      984.03      717.77     16.33 o 
  -2   2   4     1162.13     1226.57     15.27 o 
  -1   2   4      166.12      243.47     24.92 o 
   0   2   4     3557.11     4620.95    183.57 o 
   1   2   4     1342.61     1529.94     61.30 o 
   2   2   4       52.03        0.15     37.52 o 
   3   2   4      103.02      163.64     32.05 o 
   4   2   4      274.52      293.19     45.22 o 
   5   2   4       45.50       28.23     40.43 o 
  -6   3   4       18.45       46.62     66.03 o 
  -5   3   4        1.87      -13.14     85.24 o 
  -4   3   4        6.02       72.71     50.28 o 
  -3   3   4      246.69      217.84     32.98 o 
  -2   3   4      678.76      956.80     23.05 o 
  -1   3   4     2888.27     2950.41    112.63 o 
   0   3   4     2880.24     3651.62     91.08 o 
   1   3   4     7931.38     8267.92    167.10 o 
   2   3   4     1657.00     1751.49     46.85 o 
   3   3   4      325.97      274.98     27.83 o 
   4   3   4       11.47       24.82     33.95 o 
   5   3   4       42.11       40.51     40.70 o 
  -6   4   4       11.15      302.00     97.57 o 
  -5   4   4        5.36      214.47    117.33 o 
  -4   4   4       21.27      274.60    174.21 o 
  -3   4   4      177.86      155.41     12.70 o 
  -2   4   4     3210.35     3009.62     77.03 o 
  -1   4   4      129.87      154.14     21.03 o 
   0   4   4     1462.44     1354.75     66.98 o 
   1   4   4      511.46      688.91     23.21 o 
   2   4   4       18.64      167.44     55.05 o 
   3   4   4      330.83      296.34     29.44 o 
   4   4   4        1.57        1.82     35.36 o 
   5   4   4       69.09       69.83     41.51 o 
  -6   5   4       32.95      232.27     97.03 o 
  -5   5   4       39.88      251.27    106.15 o 
  -4   5   4      297.97      500.30    119.40 o 
  -3   5   4       29.66       39.42     28.20 o 
  -2   5   4       21.27       77.65     21.33 o 
  -1   5   4       34.18       25.64     17.35 o 
   0   5   4       98.10       77.92     18.42 o 
   1   5   4      213.79      190.14     13.75 o 
   2   5   4     4549.24     4027.65    104.88 o 
   3   5   4      362.01      368.39     37.79 o 
   4   5   4      177.18      110.72     37.16 o 
   5   5   4       17.04       23.34     46.89 o 
  -6   6   4        5.49      189.64     92.54 o 
  -5   6   4       20.02      135.05     54.98 o 
  -4   6   4       20.13      158.05     65.76 o 
  -3   6   4      149.17      178.34     35.63 o 
  -2   6   4     2345.65     2266.29     39.42 o 
  -1   6   4     1908.56     2279.13     98.57 o 
   0   6   4     1345.34     1244.42     44.91 o 
   1   6   4      916.52      774.60     17.94 o 
   2   6   4       24.76      470.54    140.87 o 
   3   6   4     1109.29     1093.45     68.57 o 
   4   6   4       18.88       16.59     51.70 o 
   5   6   4       45.32       31.79     49.01 o 
  -6   7   4       11.78      199.93     93.10 o 
  -5   7   4       70.29      215.49     82.99 o 
  -4   7   4       14.01       90.04     50.50 o 
  -3   7   4      443.38      363.12     23.53 o 
  -2   7   4        0.05       64.33     27.68 o 
  -1   7   4     8794.56     9135.51    202.68 o 
   0   7   4       31.57       22.04     13.99 o 
   1   7   4       27.81       42.94     14.53 o 
   2   7   4      919.50      918.78     35.27 o 
   3   7   4      120.98      263.03     50.33 o 
   4   7   4       13.12       55.82     54.51 o 
   5   7   4      106.17      113.26     49.74 o 
  -6   8   4        0.52      146.43     91.86 o 
  -5   8   4       48.59       92.03     57.70 o 
  -4   8   4       12.42       38.36     39.40 o 
  -3   8   4       41.97      111.71     36.00 o 
  -2   8   4      112.20      138.15     13.84 o 
  -1   8   4     1537.99     1599.42     24.24 o 
   0   8   4      465.00      437.48     29.80 o 
   1   8   4     2273.84     1849.57    126.74 o 
   2   8   4        3.29       75.77     31.99 o 
   3   8   4     1023.92      941.87     60.18 o 
   4   8   4       23.31       46.95     62.18 o 
   5   8   4       10.09       28.46     66.53 o 
  -6   9   4        5.67       66.87     97.69 o 
  -5   9   4      194.78      190.83     60.24 o 
  -4   9   4      214.91      226.92     28.47 o 
  -3   9   4     1188.69     1118.10     54.42 o 
  -2   9   4      300.88      311.01     14.12 o 
  -1   9   4     1700.77     1734.17     24.74 o 
   0   9   4     1219.37     1326.31     26.44 o 
   1   9   4      614.33      503.24     24.67 o 
   2   9   4      665.33      599.94     34.86 o 
   3   9   4      287.44      325.33     50.96 o 
   4   9   4      168.25      236.37     49.07 o 
   5   9   4       36.74       40.11     64.51 o 
  -6  10   4       15.96       63.60    105.63 o 
  -5  10   4       88.73      115.80     49.66 o 
  -4  10   4        1.03       50.31     31.63 o 
  -3  10   4      234.77      320.20     40.28 o 
  -2  10   4      767.23      730.48     15.44 o 
  -1  10   4     1035.60     1045.25     25.92 o 
   0  10   4     3010.50     3471.46     42.31 o 
   1  10   4       46.61       10.88     24.19 o 
   2  10   4      556.22      523.62     36.91 o 
   3  10   4      119.70       66.53     49.00 o 
   4  10   4      199.05      265.23     49.78 o 
   5  10   4       55.67       -1.54     58.16 o 
  -6  11   4        6.15      -58.61    108.44 o 
  -5  11   4        8.69       50.83     49.33 o 
  -4  11   4      205.92      225.94     29.54 o 
  -3  11   4      205.47      245.12     29.83 o 
  -2  11   4      154.54      206.99     18.07 o 
  -1  11   4       95.98      106.45     18.75 o 
   0  11   4       17.15       69.48     20.81 o 
   1  11   4     3835.73     3635.21     83.65 o 
   2  11   4      539.91      511.04     43.44 o 
   3  11   4      254.93      229.12     44.64 o 
   4  11   4      114.69      156.12     50.73 o 
   5  11   4       19.83      199.82     70.32 o 
  -6  12   4        0.92      -56.09    112.51 o 
  -5  12   4       41.80       25.40     50.98 o 
  -4  12   4        6.84      105.59     34.38 o 
  -3  12   4     1300.55     1278.44     40.07 o 
  -2  12   4      396.92      421.84     22.07 o 
  -1  12   4     1039.89     1057.68     20.60 o 
   0  12   4      426.96      459.49     17.92 o 
   1  12   4      267.35      225.46     74.84 o 
   2  12   4       23.31       37.82     43.02 o 
   3  12   4        6.57      -37.00     42.63 o 
   4  12   4        2.53       77.24     50.05 o 
   5  12   4      131.97      -15.81    156.13 o 
  -6  13   4        0.47     -110.49    110.49 o 
  -5  13   4       19.57      -13.43     61.90 o 
  -4  13   4       81.85      186.92     37.36 o 
  -3  13   4        0.93       86.43     28.44 o 
  -2  13   4      234.37      281.72     23.54 o 
  -1  13   4      958.37     1028.21     21.23 o 
   0  13   4       40.92       51.88     21.94 o 
   1  13   4     3781.22     3692.60    200.69 o 
   2  13   4       15.30       32.03     43.54 o 
   3  13   4      155.94       53.78     46.21 o 
   4  13   4      124.10      148.02     53.63 o 
   5  13   4       43.42      -83.22    159.74 o 
  -5  14   4       48.93      162.06     67.15 o 
  -4  14   4        5.69       96.89     35.29 o 
  -3  14   4      393.31      407.08     26.85 o 
  -2  14   4       75.64       66.28     24.66 o 
  -1  14   4      414.10      453.61     21.19 o 
   0  14   4     3248.48     3052.41     72.23 o 
   1  14   4      229.22      286.53     43.11 o 
   2  14   4        4.33       17.20     43.41 o 
   3  14   4        0.70      -21.48     49.08 o 
   4  14   4       54.37       82.19     53.72 o 
   5  14   4       47.73      123.18     77.95 o 
  -5  15   4       11.76      120.56     72.55 o 
  -4  15   4      415.83      462.10     38.20 o 
  -3  15   4        2.74       41.74     27.14 o 
  -2  15   4       48.48       77.81     26.62 o 
  -1  15   4      706.68      696.46     26.66 o 
   0  15   4      404.66      362.72     33.06 o 
   1  15   4      818.30      975.61     49.45 o 
   2  15   4        2.26       35.52     46.97 o 
   3  15   4      394.94      307.22     62.55 o 
   4  15   4      223.05      314.60     74.93 o 
  -5  16   4       35.69      126.40     59.00 o 
  -4  16   4      111.32      144.25     37.81 o 
  -3  16   4        0.00      -24.39     32.62 o 
  -2  16   4        1.55       -1.64     27.88 o 
  -1  16   4      657.62      711.63     26.60 o 
   0  16   4     2281.58     2098.10     28.16 o 
   1  16   4       74.25      105.94     43.66 o 
   2  16   4       14.07       51.75     46.92 o 
   3  16   4      436.09      563.17    117.80 o 
   4  16   4      166.04      213.71     50.17 o 
  -5  17   4       29.39      147.41     73.92 o 
  -4  17   4        3.98       -0.78     38.68 o 
  -3  17   4      154.18       54.53     29.77 o 
  -2  17   4       77.52       94.07     28.36 o 
  -1  17   4     1317.98     1213.77     29.37 o 
   0  17   4     1063.27      906.43     22.69 o 
   1  17   4      266.07      225.78     44.09 o 
   2  17   4      194.89      261.86     46.46 o 
   3  17   4        0.86       -2.48     48.55 o 
   4  17   4       32.14       62.87     50.28 o 
  -5  18   4       23.80      119.03     78.55 o 
  -4  18   4        6.06        4.29     39.48 o 
  -3  18   4       12.68       -7.26     30.42 o 
  -2  18   4      751.27      664.35     28.18 o 
  -1  18   4      236.05      293.91     30.72 o 
   0  18   4       77.23       85.11     19.35 o 
   1  18   4      566.52      548.00     51.38 o 
   2  18   4        5.74       88.23     49.41 o 
   3  18   4      378.54      355.06     64.67 o 
   4  18   4       26.22        8.51     51.48 o 
  -5  19   4       21.79      119.95    119.00 o 
  -4  19   4        5.07        9.60     41.03 o 
  -3  19   4      122.23       75.42     32.44 o 
  -2  19   4       60.94       91.72     27.95 o 
  -1  19   4      554.52      516.96     29.80 o 
   0  19   4      217.54      211.17     29.73 o 
   1  19   4      373.90      421.93     55.11 o 
   2  19   4     1304.94     1535.06     98.93 o 
   3  19   4        0.17       20.08     58.59 o 
   4  19   4        0.47      -59.46     63.98 o 
  -4  20   4       33.22       41.58     46.63 o 
  -3  20   4       26.16       26.82     35.38 o 
  -2  20   4     1328.85     1163.17     31.50 o 
  -1  20   4       35.06       51.21     30.93 o 
   0  20   4       68.20       47.68     51.04 o 
   1  20   4      122.02      179.40     53.00 o 
   2  20   4        1.77       74.08     54.86 o 
   3  20   4        2.58       37.36     60.53 o 
   4  20   4        8.86      -70.41     81.91 o 
  -4  21   4        0.69      -12.49     43.95 o 
  -3  21   4       61.91      -10.09     36.33 o 
  -2  21   4       36.80       25.62     33.57 o 
  -1  21   4      228.86      230.32     32.27 o 
   0  21   4      112.80      116.49    104.59 o 
   1  21   4       29.27       32.77     51.43 o 
   2  21   4      771.53      845.50     80.20 o 
   3  21   4       22.11        3.40     61.19 o 
   4  21   4        8.61     -126.71    126.71 o 
  -4  22   4       12.40       -0.37     43.92 o 
  -3  22   4       41.27       16.62     37.13 o 
  -2  22   4      297.40      260.00     36.27 o 
  -1  22   4        9.06        5.95     31.65 o 
   0  22   4       14.46      -27.50     86.62 o 
   1  22   4      217.83      173.14     57.58 o 
   2  22   4       38.35       90.70     59.27 o 
   3  22   4       38.91       75.69     59.86 o 
  -4  23   4       46.27        5.51     45.62 o 
  -3  23   4       91.29       52.99     38.81 o 
  -2  23   4       36.50       34.01     35.58 o 
  -1  23   4      126.58      131.70     33.14 o 
   0  23   4      637.55      732.02     53.39 o 
   1  23   4       22.84      -59.03     59.03 o 
   2  23   4       53.41      -38.52     60.88 o 
   3  23   4        4.17       37.35     79.14 o 
  -4  24   4       16.23       11.33     83.00 o 
  -3  24   4       29.42       15.36     39.31 o 
  -2  24   4       55.49       48.93     37.64 o 
  -1  24   4      229.38      262.25     50.82 o 
   0  24   4      766.31      849.63     68.57 o 
   1  24   4       80.80       19.42     68.49 o 
   2  24   4      107.06       38.99     62.92 o 
  -3  25   4        1.00       14.51     41.29 o 
  -2  25   4        0.73       10.47     38.34 o 
  -1  25   4        1.23       36.33     51.88 o 
   0  25   4      286.65      284.04     56.00 o 
   1  25   4       85.37      104.19     55.83 o 
   2  25   4       35.21      -23.91     62.78 o 
  -3  26   4       72.04       53.25     41.26 o 
  -2  26   4       10.38       -4.90     43.42 o 
  -1  26   4       47.70       -2.75     57.54 o 
   0  26   4      272.79      313.63     56.34 o 
   1  26   4       11.93       -5.27     74.13 o 
   2  26   4       19.55      -39.62     62.62 o 
  -3  27   4        0.27       19.63     49.74 o 
  -2  27   4        0.03        4.86     43.41 o 
  -1  27   4       41.96       43.19     58.98 o 
   0  27   4      119.85      127.96     68.75 o 
   1  27   4      374.53      321.11    107.00 o 
  -3  28   4       65.27       78.28     56.72 o 
  -2  28   4      142.89      150.97     68.56 o 
  -1  28   4       54.33       28.87     57.77 o 
   0  28   4        1.42        5.18     58.67 o 
   1  28   4        2.62       67.55    115.58 o 
  -2  29   4       10.92       67.34     88.13 o 
  -1  29   4       24.89       96.61     63.44 o 
   0  29   4       28.19       -5.34     84.62 o 
   1  29   4      133.40       29.43    103.79 o 
   0  30   4       44.88      -17.00     97.61 o 
   0  31   4       20.06       55.13    105.63 o 
  -5   0   5       88.77      -72.42    100.14 o 
  -3   0   5      719.24     1290.44     80.87 o 
  -1   0   5      122.00       43.61     38.19 o 
   1   0   5     4429.48     5245.79     97.67 o 
   3   0   5      598.59      589.13     62.71 o 
   5   0   5       56.17      117.28     93.26 o 
  -5   1   5        0.46       37.92     94.19 o 
  -4   1   5       82.76      219.19    166.48 o 
  -3   1   5      878.20     1434.11    109.09 o 
  -2   1   5      405.54      423.33     26.26 o 
  -1   1   5     1069.40     1068.24     20.54 o 
   0   1   5     1564.42     1916.67     43.89 o 
   1   1   5     1239.63     1724.26    152.48 o 
   2   1   5     1859.46     1982.80     85.54 o 
   3   1   5       79.65      140.26     33.20 o 
   4   1   5       75.43       80.71     41.01 o 
   5   1   5      218.45      138.85     52.61 o 
  -5   2   5        0.14      145.58    140.76 o 
  -4   2   5        1.52      132.51    127.44 o 
  -3   2   5      341.47      709.78    247.45 o 
  -2   2   5     2005.96     1891.15     26.55 o 
  -1   2   5      501.26      425.45     14.52 o 
   0   2   5     3135.96     3864.88    298.64 o 
   1   2   5     2141.99     2614.27     44.04 o 
   2   2   5      713.51     1233.91    115.55 o 
   3   2   5        3.76       28.26     35.30 o 
   4   2   5       56.11       66.18     40.34 o 
   5   2   5        4.72       60.28     53.86 o 
  -5   3   5       26.27      128.41    153.22 o 
  -4   3   5      226.78      310.29     67.21 o 
  -3   3   5      125.87      340.87    134.05 o 
  -2   3   5      629.60      711.94     43.90 o 
  -1   3   5     2671.66     2847.22     32.86 o 
   0   3   5     1309.95     1749.04    148.93 o 
   1   3   5      403.58      435.01     36.94 o 
   2   3   5     2274.62     2499.77     66.87 o 
   3   3   5      258.88      296.48     36.39 o 
   4   3   5       77.08       57.92     46.27 o 
   5   3   5        1.43       -5.98     55.29 o 
  -5   4   5      194.16      292.62    127.53 o 
  -4   4   5       44.86      130.31     75.16 o 
  -3   4   5      636.91      585.67     54.76 o 
  -2   4   5      723.50      638.35     21.93 o 
  -1   4   5      239.06      417.40     37.27 o 
   0   4   5       16.01      -17.19     28.43 o 
   1   4   5       42.87       50.73     32.68 o 
   2   4   5     1299.22     1186.36     38.18 o 
   3   4   5     1240.53     1079.16     41.29 o 
   4   4   5       88.24       68.20     47.01 o 
  -5   5   5        1.43       98.25     61.66 o 
  -4   5   5       49.45      114.84     78.44 o 
  -3   5   5       90.98       83.68     53.78 o 
  -2   5   5      229.80      235.56     20.23 o 
  -1   5   5     5185.92     6274.46     77.02 o 
   0   5   5       52.22       29.67     28.28 o 
   1   5   5     2028.79     1815.62     43.22 o 
   2   5   5      150.48      255.85     35.06 o 
   3   5   5      247.99      332.02     80.53 o 
   4   5   5      105.41      106.45     46.96 o 
  -5   6   5      176.45      213.89     67.41 o 
  -4   6   5        4.18       84.57     55.84 o 
  -3   6   5      988.74      927.41    128.29 o 
  -2   6   5      459.40      431.52     21.82 o 
  -1   6   5      409.42      598.31    124.19 o 
   0   6   5     3097.86     3419.15     41.55 o 
   1   6   5       52.03       73.47     25.08 o 
   2   6   5      109.63      121.12     28.51 o 
   3   6   5      685.85      674.38     64.47 o 
   4   6   5        4.78       34.90     49.15 o 
  -5   7   5       28.67      128.07     62.20 o 
  -4   7   5      571.91      565.00     76.48 o 
  -3   7   5      153.85      114.96     30.02 o 
  -2   7   5        0.35        1.07     24.83 o 
  -1   7   5      382.33      503.19     59.94 o 
   0   7   5      220.25      308.97     59.11 o 
   1   7   5        8.07       27.08     28.96 o 
   2   7   5      191.89      166.11     32.80 o 
   3   7   5       48.80      127.74     39.95 o 
   4   7   5      521.73      503.72     55.65 o 
  -5   8   5       17.98       87.70     64.87 o 
  -4   8   5       55.93       84.46     56.67 o 
  -3   8   5      848.49      524.16     33.44 o 
  -2   8   5      925.67      885.69     20.57 o 
  -1   8   5      309.39      321.45     18.74 o 
   0   8   5     5784.85     6317.47     66.01 o 
   1   8   5      520.41      486.44     57.90 o 
   2   8   5       25.19       23.50     34.06 o 
   3   8   5       80.06       77.44     43.34 o 
   4   8   5       33.10       80.43     55.04 o 
  -5   9   5        0.16       44.38     69.78 o 
  -4   9   5      133.43       95.71     98.55 o 
  -3   9   5      173.26      131.10     46.76 o 
  -2   9   5      340.33      320.13     24.23 o 
  -1   9   5     1586.30     1583.14     44.45 o 
   0   9   5        0.57       35.44     34.18 o 
   1   9   5      518.72      424.28     34.09 o 
   2   9   5      299.80      217.82     36.49 o 
   3   9   5       14.93       75.71     45.28 o 
   4   9   5       24.85       68.57     70.32 o 
  -5  10   5      162.20       56.26    113.09 o 
  -4  10   5        0.47       -5.29    133.07 o 
  -3  10   5      246.01      292.73     33.21 o 
  -2  10   5      167.27      207.51     21.11 o 
  -1  10   5       11.82        7.78     27.23 o 
   0  10   5       93.32       96.97     30.34 o 
   1  10   5      857.62      791.96     34.83 o 
   2  10   5      893.21      786.36     39.93 o 
   3  10   5      702.60      592.62     47.89 o 
   4  10   5        0.18      -21.14     67.61 o 
  -5  11   5       11.28      -50.25    128.02 o 
  -4  11   5       16.58       43.99     77.63 o 
  -3  11   5       21.26       81.79     40.45 o 
  -2  11   5      786.49      910.81     22.14 o 
  -1  11   5      746.18      564.63     65.19 o 
   0  11   5      208.91      194.35     31.40 o 
   1  11   5      278.26      252.37     41.71 o 
   2  11   5     1552.63     1455.23     47.80 o 
   3  11   5       12.25       61.23     47.98 o 
   4  11   5       55.56       89.05     51.29 o 
  -5  12   5       23.49      -77.25    161.79 o 
  -4  12   5       20.84      -65.50    127.13 o 
  -3  12   5       11.63       86.44     31.52 o 
  -2  12   5     1049.98      924.08     24.59 o 
  -1  12   5      597.90      529.54     27.77 o 
   0  12   5      371.18      398.25     31.12 o 
   1  12   5       12.56       -5.97     40.93 o 
   2  12   5      772.20      764.99     44.08 o 
   3  12   5        1.95      -47.25     47.25 o 
   4  12   5       60.80       72.09     51.91 o 
  -5  13   5        1.56      145.22     90.58 o 
  -4  13   5        1.19       58.77     41.65 o 
  -3  13   5       53.81       74.78     26.57 o 
  -2  13   5      777.75      781.07     25.28 o 
  -1  13   5       68.86       59.38     31.15 o 
   0  13   5     1845.77     1888.75     41.63 o 
   1  13   5      295.22      271.29     45.27 o 
   2  13   5      911.42      903.91     72.17 o 
   3  13   5        1.38        6.99     47.98 o 
   4  13   5        0.38        5.38     53.61 o 
  -5  14   5        0.88     -118.58    118.77 o 
  -4  14   5       70.73       99.64     42.39 o 
  -3  14   5      259.86      306.65     28.03 o 
  -2  14   5      225.05      158.06     25.10 o 
  -1  14   5        1.08       23.82     28.32 o 
   0  14   5      979.78     1032.96     45.81 o 
   1  14   5      987.73      847.08     51.74 o 
   2  14   5      429.96      479.79     70.31 o 
   3  14   5       65.73      101.78     49.28 o 
   4  14   5       22.65      153.89     49.80 o 
  -5  15   5        8.92      126.67    117.72 o 
  -4  15   5       17.93      109.86     41.45 o 
  -3  15   5      273.55      268.67     28.23 o 
  -2  15   5       17.73      -14.23     23.40 o 
  -1  15   5      294.37      308.41     28.50 o 
   0  15   5       50.25      135.05     36.28 o 
   1  15   5      536.88      483.19     58.84 o 
   2  15   5        4.33       11.53     51.18 o 
   3  15   5        0.27      -43.80     46.63 o 
   4  15   5      145.08      249.77     59.59 o 
  -5  16   5        4.98      100.77    115.33 o 
  -4  16   5        0.11       79.63     41.49 o 
  -3  16   5       45.23       90.46     28.83 o 
  -2  16   5      108.90      116.68     30.64 o 
  -1  16   5       24.14       56.03     29.63 o 
   0  16   5      871.21      946.51     43.52 o 
   1  16   5      776.90      786.43     50.51 o 
   2  16   5        9.02       61.08     51.43 o 
   3  16   5        0.65       -0.43     48.48 o 
   4  16   5        3.60       86.70     71.45 o 
  -5  17   5        3.36      116.70     76.68 o 
  -4  17   5      136.11      160.63     43.51 o 
  -3  17   5        8.84       45.48     29.62 o 
  -2  17   5       80.85      102.52     32.04 o 
  -1  17   5      201.25      208.59     30.53 o 
   0  17   5       28.34       53.98     41.66 o 
   1  17   5        0.03        7.15     47.98 o 
   2  17   5      102.19      159.18     52.23 o 
   3  17   5       63.68        3.00     48.93 o 
   4  17   5      110.49      125.11     75.74 o 
  -5  18   5       18.02      123.92    106.58 o 
  -4  18   5        3.69       88.00     44.11 o 
  -3  18   5       11.79       49.36     30.06 o 
  -2  18   5       35.54       87.90     31.92 o 
  -1  18   5       59.65       29.66     25.72 o 
   0  18   5      553.92      597.36     47.02 o 
   1  18   5      104.82      108.80     48.58 o 
   2  18   5        7.08       33.17     51.99 o 
   3  18   5      196.23      158.97     49.19 o 
   4  18   5       30.00       73.11    110.56 o 
  -4  19   5        6.38       87.60     44.35 o 
  -3  19   5       49.21       64.78     34.23 o 
  -2  19   5        2.29       24.85     36.27 o 
  -1  19   5     1134.32     1114.86     28.20 o 
   0  19   5       42.63       10.11     49.11 o 
   1  19   5      103.96      115.27     51.24 o 
   2  19   5       57.28      131.99     52.80 o 
   3  19   5       89.35       85.89     51.71 o 
   4  19   5        9.56        3.73    113.99 o 
  -4  20   5        0.02       33.63     45.49 o 
  -3  20   5       18.14       41.28     33.68 o 
  -2  20   5       13.67       72.79     32.14 o 
  -1  20   5      238.45      166.80     27.17 o 
   0  20   5        2.02       12.55     51.17 o 
   1  20   5      115.61       66.17     55.64 o 
   2  20   5       15.03      115.02     55.44 o 
   3  20   5      132.56       79.67     68.49 o 
  -4  21   5        7.87       95.15     49.71 o 
  -3  21   5      100.63       49.40     39.06 o 
  -2  21   5       35.45       97.06     31.38 o 
  -1  21   5      185.97      206.01     45.96 o 
   0  21   5        6.03      -24.72     53.01 o 
   1  21   5       25.21       62.28     56.85 o 
   2  21   5       77.84      215.26     60.05 o 
   3  21   5       40.22      -58.49    166.89 o 
  -4  22   5        2.95      -85.28    109.05 o 
  -3  22   5        4.84       37.94     41.74 o 
  -2  22   5      104.28      115.57     32.38 o 
  -1  22   5      366.09      387.61     48.58 o 
   0  22   5      172.46       34.12     66.36 o 
   1  22   5      130.89      191.89     58.02 o 
   2  22   5        5.80       67.74     60.42 o 
   3  22   5       23.17     -125.73    125.73 o 
  -4  23   5        2.25       79.49    111.52 o 
  -3  23   5       74.52       97.30     44.90 o 
  -2  23   5        0.99       35.90     32.06 o 
  -1  23   5       50.07      141.05     49.26 o 
   0  23   5        9.10      -58.45     58.45 o 
   1  23   5        1.69        3.28     60.24 o 
   2  23   5       28.18       59.71     62.40 o 
  -3  24   5       12.77       34.58     46.47 o 
  -2  24   5        6.13      105.76     60.74 o 
  -1  24   5       96.72      132.22     52.97 o 
   0  24   5        2.18      -58.43     58.43 o 
   1  24   5      371.67      385.14     66.88 o 
   2  24   5        5.53      -22.26     98.26 o 
  -3  25   5       35.19       51.44     47.29 o 
  -2  25   5       90.75      101.77     64.60 o 
  -1  25   5        6.42       57.72     52.52 o 
   0  25   5       11.34      -42.97     56.21 o 
   1  25   5        4.14      -68.61     68.61 o 
  -3  26   5        0.08      -11.57     48.82 o 
  -2  26   5       15.23       41.28     66.68 o 
  -1  26   5       17.12       87.50     67.51 o 
   0  26   5        5.12      -59.02     59.02 o 
   1  26   5      175.79      156.94     96.74 o 
  -3  27   5        3.69        1.26     53.73 o 
  -2  27   5        9.51       42.39     67.44 o 
  -1  27   5        0.75     -114.53    250.63 o 
   0  27   5      101.52       24.86     67.88 o 
   1  27   5        5.75       39.22     92.93 o 
   0  28   5       73.28      133.58    104.08 o 
   0  29   5       36.82       26.05    103.61 o 
  -4   0   6       48.07      239.49     83.32 o 
  -2   0   6     2212.55     2083.04     41.92 o 
   0   0   6     1235.64     1326.66    180.38 o 
   2   0   6       22.37      141.89     59.56 o 
   4   0   6        8.97      -17.04     71.65 o 
  -5   1   6        0.81      354.35     74.03 o 
  -4   1   6      204.02      412.37     64.35 o 
  -3   1   6      163.96      364.49    147.70 o 
  -2   1   6        1.18       73.16     36.35 o 
  -1   1   6      267.52      205.52     49.61 o 
   0   1   6        0.20      -32.50     36.22 o 
   1   1   6      110.80      210.25     64.30 o 
   2   1   6     1268.67     1342.58     39.05 o 
   3   1   6        3.22       27.47     47.12 o 
   4   1   6       30.97       29.73     45.40 o 
  -5   2   6       89.09      336.85     68.08 o 
  -4   2   6        7.86      344.22     94.40 o 
  -3   2   6      290.45      641.27    209.09 o 
  -2   2   6      484.86      447.82     38.27 o 
  -1   2   6       16.69       21.26     46.06 o 
   0   2   6      186.93      230.31     40.57 o 
   1   2   6     1492.57     1467.28     51.87 o 
   2   2   6      180.49      254.21     57.32 o 
   3   2   6      845.86      765.58     47.65 o 
   4   2   6       22.72       34.06     44.44 o 
  -5   3   6        2.80       77.94    146.56 o 
  -4   3   6      160.52      406.47    117.47 o 
  -3   3   6      350.49      635.63    216.75 o 
  -2   3   6       92.90       83.98     35.81 o 
  -1   3   6     1813.06     1981.09     81.85 o 
   0   3   6      823.61      930.82     42.37 o 
   1   3   6      119.87      166.75     37.57 o 
   2   3   6      103.12       81.96     40.79 o 
   3   3   6       11.10       56.18     46.49 o 
   4   3   6        5.55       -3.73     50.22 o 
  -5   4   6       38.12       80.57     85.32 o 
  -4   4   6      164.85       44.29     87.99 o 
  -3   4   6        7.41      229.71    231.61 o 
  -2   4   6      223.19      288.10     71.16 o 
  -1   4   6        2.14      -50.56     60.73 o 
   0   4   6     1654.12     1816.52     93.80 o 
   1   4   6     1204.01     1164.48     63.30 o 
   2   4   6       94.83      167.98     50.85 o 
   3   4   6      183.30      163.83     44.04 o 
   4   4   6      169.78      102.61     51.68 o 
  -5   5   6        0.23      -30.00     87.30 o 
  -4   5   6      155.59      151.52     71.19 o 
  -3   5   6        0.14      267.05    245.36 o 
  -2   5   6      335.91      308.61    126.50 o 
  -1   5   6      152.24      102.98     40.88 o 
   0   5   6     1255.75     1297.70     67.94 o 
   1   5   6      157.32      235.82     48.75 o 
   2   5   6     1103.74     1082.27     60.32 o 
   3   5   6       72.65       75.75     51.57 o 
   4   5   6       87.61       99.26     58.38 o 
  -5   6   6       26.75      -21.26     82.77 o 
  -4   6   6      153.75       42.94     72.01 o 
  -3   6   6      165.83      108.70     65.52 o 
  -2   6   6      366.59      424.67     96.32 o 
  -1   6   6      164.54      163.46     41.79 o 
   0   6   6      831.30      920.38     79.53 o 
   1   6   6     1465.60     1612.77     53.76 o 
   2   6   6       38.55       75.80     41.40 o 
   3   6   6       20.22       66.37     51.55 o 
   4   6   6       87.28       65.54     57.52 o 
  -5   7   6        3.27      -63.53     75.29 o 
  -4   7   6       72.07       64.38    106.76 o 
  -3   7   6      235.98      105.45     97.53 o 
  -2   7   6       34.87      146.82     80.99 o 
  -1   7   6      719.85      819.28     31.69 o 
   0   7   6      412.76      489.53     34.69 o 
   1   7   6      949.44      995.55     36.97 o 
   2   7   6        3.21        7.12     40.77 o 
   3   7   6       10.89       39.68     51.87 o 
   4   7   6       34.72       70.56     77.83 o 
  -5   8   6       10.68      -49.19    119.74 o 
  -4   8   6        0.21       17.49     66.77 o 
  -3   8   6      486.46      353.43    115.63 o 
  -2   8   6      462.73      468.98     69.53 o 
  -1   8   6      436.82      444.22     30.16 o 
   0   8   6      245.98      354.34     63.99 o 
   1   8   6     1706.82     1683.82     51.27 o 
   2   8   6       34.30       45.08     41.15 o 
   3   8   6      117.94      123.75     51.86 o 
   4   8   6        7.59       37.44     99.28 o 
  -5   9   6        2.85     -128.45    128.45 o 
  -4   9   6      104.18      -48.51    134.95 o 
  -3   9   6      168.31       84.83     63.48 o 
  -2   9   6       51.33       95.30     37.86 o 
  -1   9   6       47.42       35.55     30.06 o 
   0   9   6      199.32      206.72     33.81 o 
   1   9   6     1301.24     1302.82     55.28 o 
   2   9   6      662.37      646.81     43.32 o 
   3   9   6       39.52       73.54     53.33 o 
   4   9   6      143.26      143.49    104.51 o 
  -4  10   6      152.38      -64.86    173.52 o 
  -3  10   6       96.82      124.00    108.27 o 
  -2  10   6      483.01      454.80     28.52 o 
  -1  10   6       32.47       47.79     40.01 o 
   0  10   6     1086.96     1153.32     70.13 o 
   1  10   6       24.61       58.72     39.97 o 
   2  10   6        5.88       76.15     41.80 o 
   3  10   6      126.69      157.77     52.87 o 
   4  10   6       32.72       91.60    101.82 o 
  -4  11   6      225.54       79.52    164.84 o 
  -3  11   6       58.40      134.59     77.31 o 
  -2  11   6       24.35       36.43     38.68 o 
  -1  11   6      600.42      526.83     37.50 o 
   0  11   6      148.30      119.49     46.94 o 
   1  11   6       53.99       46.27     43.33 o 
   2  11   6      197.37      233.31     52.92 o 
   3  11   6        0.98       89.85     54.89 o 
   4  11   6       24.37      128.32     99.90 o 
  -4  12   6       21.82       86.52     70.14 o 
  -3  12   6       14.49       32.24     61.34 o 
  -2  12   6        4.17      -15.65     44.82 o 
  -1  12   6      135.13      123.69     35.84 o 
   0  12   6       41.31      -39.19     39.19 o 
   1  12   6      444.29      367.07     48.46 o 
   2  12   6       17.71       32.90     55.58 o 
   3  12   6      716.38      697.92     71.00 o 
  -4  13   6       30.62      104.69    100.39 o 
  -3  13   6      101.52      118.82     62.26 o 
  -2  13   6        8.88       14.05     39.42 o 
  -1  13   6     1318.67     1236.67     39.87 o 
   0  13   6        0.31        2.84     42.31 o 
   1  13   6       69.65       26.45     49.92 o 
   2  13   6       71.14       71.78     57.10 o 
   3  13   6       20.03       50.80     69.63 o 
  -4  14   6        2.99       62.69     64.76 o 
  -3  14   6        0.46       12.48     62.68 o 
  -2  14   6      537.17      487.42     41.97 o 
  -1  14   6      198.40      226.80     41.61 o 
   0  14   6      212.50      195.01     43.55 o 
   1  14   6       44.92      -21.52     51.79 o 
   2  14   6        8.56       44.48     54.71 o 
   3  14   6       81.99       -5.35     82.70 o 
   4  14   6        1.87      117.04    102.19 o 
  -4  15   6       81.70       79.75     64.30 o 
  -3  15   6        8.26       13.39     63.95 o 
  -2  15   6       53.74       58.22     41.22 o 
  -1  15   6       33.52      169.53     60.16 o 
   0  15   6        0.38      -39.25     43.94 o 
   1  15   6      130.78      103.32     50.59 o 
   2  15   6      670.00      583.08     75.82 o 
   3  15   6        0.22      -60.33     60.33 o 
   4  15   6        5.43       36.17    102.00 o 
  -4  16   6        0.24       81.51     67.63 o 
  -3  16   6      166.91      240.31     63.05 o 
  -2  16   6       86.02       57.00     42.38 o 
  -1  16   6        3.70       41.73     34.06 o 
   0  16   6      229.64      235.29     46.43 o 
   1  16   6      306.93      292.22     50.90 o 
   2  16   6        1.53        5.39     55.63 o 
   3  16   6        1.41      -78.32    125.61 o 
  -4  17   6        0.90       42.81     69.63 o 
  -3  17   6       87.67       97.30     60.13 o 
  -2  17   6       17.80      -18.41     49.38 o 
  -1  17   6       91.11      126.42     44.81 o 
   0  17   6        2.39       -0.57     46.34 o 
   1  17   6      274.34      364.01     54.38 o 
   2  17   6      194.56      132.86     57.91 o 
   3  17   6        7.67      -10.93    128.10 o 
  -4  18   6        1.88       61.47     67.07 o 
  -3  18   6      130.98      108.38     60.94 o 
  -2  18   6       26.75        1.66     41.37 o 
  -1  18   6        9.39       32.14     46.87 o 
   0  18   6      323.84      345.25     47.62 o 
   1  18   6      397.50      390.58     63.19 o 
   2  18   6       67.50       99.17     59.54 o 
   3  18   6        8.90       38.80    131.61 o 
  -3  19   6       62.69       96.33     63.31 o 
  -2  19   6      130.73       89.76     42.60 o 
  -1  19   6        0.95      -12.09     47.49 o 
   0  19   6      454.50      417.48     50.44 o 
   1  19   6       97.70      166.78     52.08 o 
   2  19   6       12.61       73.72     59.04 o 
  -3  20   6       10.01       26.17     78.52 o 
  -2  20   6        4.38       10.05     45.02 o 
  -1  20   6        8.58       -5.22     49.55 o 
   0  20   6      160.53      148.27     50.32 o 
   1  20   6        5.23       48.49     54.54 o 
   2  20   6       81.45      129.48     59.27 o 
  -3  21   6        5.24        1.79     64.69 o 
  -2  21   6        8.63       12.92     64.38 o 
  -1  21   6      108.58       84.91     49.15 o 
   0  21   6      259.54      259.79     55.80 o 
   1  21   6       94.41      120.42     58.00 o 
   2  21   6       10.70      191.15    149.66 o 
  -3  22   6       15.09       36.16     69.52 o 
  -2  22   6       80.64       87.11     64.38 o 
  -1  22   6        8.42      -41.09     69.08 o 
   0  22   6        0.25      -24.55     60.83 o 
   1  22   6       38.12       45.12     60.99 o 
  -3  23   6       11.16       29.26     51.49 o 
  -2  23   6       11.97       27.59     67.72 o 
  -1  23   6       34.37        1.38     72.97 o 
   0  23   6       49.99        2.00     62.17 o 
   1  23   6      104.57       50.02     93.35 o 
  -2  24   6      119.43       80.57     76.28 o 
  -1  24   6        5.12        4.18     71.81 o 
   0  24   6       37.49      -22.61     65.72 o 
   1  24   6       11.72      -29.04     92.67 o 
  -2  25   6        2.44      -52.89     75.70 o 
  -1  25   6       38.63       27.73     84.65 o 
   0  25   6       50.00      -87.10     91.75 o 
  -2  26   6        1.34      -67.31     81.91 o 
   0  26   6       20.93      -10.87     91.63 o 
   0  27   6        2.19       65.67     96.02 o 
  -3   0   7      313.95      209.20    111.61 o 
  -1   0   7      229.82      505.29    288.18 o 
   1   0   7      605.75      637.67     69.35 o 
   3   0   7      501.99      359.30     78.98 o 
  -4   1   7        5.78      120.04     68.40 o 
  -3   1   7       66.59      -21.79     69.04 o 
  -2   1   7       70.57      -85.41     85.41 o 
  -1   1   7     1520.72     1686.85    275.17 o 
   0   1   7      161.18      145.40     41.83 o 
   1   1   7      480.02      436.94     48.51 o 
   2   1   7      189.97      135.01     61.84 o 
   3   1   7       64.55       79.17     56.00 o 
  -4   2   7        9.56      117.20    104.24 o 
  -3   2   7       24.76       -7.11    104.88 o 
  -2   2   7     1049.37      933.45    144.38 o 
  -1   2   7      114.93      343.22    127.56 o 
   0   2   7      816.46      804.68     52.75 o 
   1   2   7       87.72       66.98     46.88 o 
   2   2   7        8.45      -29.95     51.55 o 
   3   2   7       35.69       29.09     57.29 o 
  -4   3   7      170.76      185.25    120.75 o 
  -3   3   7      109.62       18.68    256.10 o 
  -2   3   7       98.43       66.43     49.07 o 
  -1   3   7      225.36      323.76    121.77 o 
   0   3   7      218.94      234.97     41.85 o 
   1   3   7       27.51       -7.09     48.01 o 
   2   3   7      721.56      594.79     52.24 o 
   3   3   7       86.97      104.40     48.27 o 
  -4   4   7        7.70       56.59    156.93 o 
  -3   4   7      116.65      155.91    259.69 o 
  -2   4   7       40.37       17.34     45.25 o 
  -1   4   7       49.43       36.01     48.64 o 
   0   4   7      406.03      357.05     73.33 o 
   1   4   7      775.43      726.20     53.13 o 
   2   4   7        5.22       16.37     50.04 o 
   3   4   7      235.28      326.08     56.85 o 
  -4   5   7        1.47       31.98    271.74 o 
  -3   5   7      343.10      446.50    332.92 o 
  -2   5   7       37.86        4.21     47.09 o 
  -1   5   7     1007.15      820.38     52.92 o 
   0   5   7       11.45       17.66     58.98 o 
   1   5   7      211.69      158.79     63.40 o 
   2   5   7       45.15       18.63     44.86 o 
   3   5   7        1.15       45.08     54.38 o 
  -4   6   7        3.74       91.60    263.84 o 
  -3   6   7       79.04      148.37    297.82 o 
  -2   6   7      183.72      182.26     53.07 o 
  -1   6   7       11.07        5.05     57.87 o 
   0   6   7      127.39      223.37     56.71 o 
   1   6   7      145.62      139.63     54.48 o 
   2   6   7       69.52       92.85     46.07 o 
   3   6   7      161.26      193.65     54.93 o 
  -4   7   7      112.68      257.94    326.60 o 
  -3   7   7       68.85      284.55     70.76 o 
  -2   7   7      445.66      474.84     43.08 o 
  -1   7   7       70.90       17.21     50.27 o 
   0   7   7      196.07      299.87     51.36 o 
   1   7   7       64.71       74.13     54.04 o 
   2   7   7      971.66      920.76     61.11 o 
   3   7   7        8.43       -1.96     55.02 o 
  -4   8   7        3.89      122.66    329.31 o 
  -3   8   7       73.30      355.65     73.03 o 
  -2   8   7      850.18      822.74     47.94 o 
  -1   8   7        0.69       14.29     38.13 o 
   0   8   7        8.24       14.28     40.73 o 
   1   8   7       94.23      102.67     54.53 o 
   2   8   7       65.20      138.03     46.45 o 
   3   8   7       23.16       54.72     96.17 o 
  -4   9   7       28.14     -104.61    104.61 o 
  -3   9   7       99.83      399.41     73.19 o 
  -2   9   7       47.11      118.54     44.10 o 
  -1   9   7      769.67      728.06     38.02 o 
   0   9   7      164.20      212.40     45.67 o 
   1   9   7      281.05      309.94     50.93 o 
   2   9   7      355.02      276.18     46.78 o 
   3   9   7       26.99       38.64     98.57 o 
  -4  10   7       36.73       -0.53    120.05 o 
  -3  10   7      109.40      378.09    135.68 o 
  -2  10   7      119.84      165.35     44.03 o 
  -1  10   7        2.85      -19.53     40.09 o 
   0  10   7      114.53      172.26     45.98 o 
   1  10   7      567.98      513.93     50.16 o 
   2  10   7        0.49       61.92     48.05 o 
   3  10   7      109.57      132.90     95.96 o 
  -4  11   7       76.60       76.64    148.43 o 
  -3  11   7      107.92      255.60     71.67 o 
  -2  11   7       67.53      134.02     50.78 o 
  -1  11   7      464.72      444.48     39.51 o 
   0  11   7       56.48      115.59     47.43 o 
   1  11   7       26.41      -21.85     54.63 o 
   2  11   7       89.71       88.26     57.01 o 
   3  11   7       35.70       97.60     92.56 o 
  -4  12   7        7.69     -103.87    103.87 o 
  -3  12   7        3.35      -25.88     98.16 o 
  -2  12   7      270.62      342.38     92.33 o 
  -1  12   7      250.26      204.19     38.92 o 
   0  12   7      659.26      689.63     51.34 o 
   1  12   7       67.48        2.76     51.17 o 
   2  12   7        4.72        2.29     57.98 o 
   3  12   7       62.54      158.49     95.03 o 
  -4  13   7       32.72      -58.75     98.26 o 
  -3  13   7        0.61      -50.31     97.05 o 
  -2  13   7       18.84      100.57     59.52 o 
  -1  13   7      396.47      365.03     48.60 o 
   0  13   7      254.54      192.94     49.43 o 
   1  13   7      103.07       46.90     54.86 o 
   2  13   7       84.20      -10.92     59.76 o 
   3  13   7        0.70     -115.68    115.68 o 
  -4  14   7       46.80      -91.99     92.64 o 
  -3  14   7      117.78       11.36    120.49 o 
  -2  14   7       96.96      191.47     80.68 o 
  -1  14   7      118.11       97.50     48.43 o 
   0  14   7      243.12      214.30     49.37 o 
   1  14   7       74.57       94.08     57.94 o 
   2  14   7       31.57        3.14     57.64 o 
   3  14   7      196.69      -79.05    121.48 o 
  -3  15   7       74.65      -15.73     75.32 o 
  -2  15   7       43.73       28.96     53.44 o 
  -1  15   7      336.49      383.42     43.44 o 
   0  15   7        0.61      -28.55     48.91 o 
   1  15   7       70.89       55.15     55.18 o 
   2  15   7       39.59       54.20     58.58 o 
   3  15   7       29.88      -86.13    124.06 o 
  -3  16   7        1.87        7.34     71.41 o 
  -2  16   7      159.19      102.02     58.15 o 
  -1  16   7       74.52       98.57     43.40 o 
   0  16   7       72.30       82.09     50.51 o 
   1  16   7       24.95       18.72     55.41 o 
   2  16   7       16.95       36.00     99.03 o 
  -3  17   7        4.31      -81.08     87.53 o 
  -2  17   7       29.08      -24.74     96.12 o 
  -1  17   7       12.60       16.63     80.19 o 
   0  17   7       26.17       76.70     63.39 o 
   1  17   7       45.41       95.95     56.96 o 
   2  17   7      385.19      600.37    154.68 o 
  -3  18   7        1.23      -52.47     88.10 o 
  -2  18   7      290.02      137.71     59.71 o 
  -1  18   7       39.33       56.73     65.85 o 
   0  18   7        1.54       21.83     50.48 o 
   1  18   7      146.69      220.47     59.93 o 
  -3  19   7       82.11      -14.60     77.96 o 
  -2  19   7        4.00       33.01     59.73 o 
  -1  19   7       42.40       25.33     72.26 o 
   0  19   7       21.00       42.62     51.38 o 
   1  19   7        2.17       73.84     59.02 o 
  -3  20   7       21.88      -48.77     85.51 o 
  -2  20   7        1.26      108.90     69.52 o 
  -1  20   7       29.17       17.27     71.69 o 
   0  20   7       45.04       40.21     65.19 o 
   1  20   7      187.74      258.51     78.26 o 
  -2  21   7       35.72       37.24     74.39 o 
  -1  21   7       30.36       46.92     82.84 o 
   0  21   7       47.69      107.60     58.35 o 
   1  21   7       50.55       59.05     80.32 o 
  -2  22   7       39.69       58.51     81.46 o 
  -1  22   7        0.62       44.81     82.17 o 
   0  22   7        4.19      -19.27     87.15 o 
  -2  23   7        0.27       -4.01     81.07 o 
   0  23   7       51.65      -51.76     87.89 o 
   0  24   7        0.69      -89.59     89.59 o 
  -2   0   8      321.76      866.32    136.33 o 
   0   0   8      609.55      597.73     91.88 o 
   2   0   8        8.38       54.82     93.71 o 
  -3   1   8       43.61      -92.23     92.23 o 
  -2   1   8        6.98      173.28     92.30 o 
  -1   1   8      298.07      317.38     79.87 o 
   0   1   8      380.26      320.29     46.44 o 
   1   1   8       44.41       11.32     55.43 o 
   2   1   8      295.83      263.13     65.58 o 
  -3   2   8       71.24     -100.63    129.48 o 
  -2   2   8       63.57      -70.00    307.63 o 
  -1   2   8       30.08       68.91     40.87 o 
   0   2   8       74.43       10.97     45.97 o 
   1   2   8      562.38      424.57     55.54 o 
   2   2   8       10.16       66.16     63.08 o 
  -3   3   8      317.30        2.23    145.04 o 
  -2   3   8        7.87      257.87    128.86 o 
  -1   3   8      541.47      490.30     67.75 o 
   0   3   8       20.19       14.34     51.44 o 
   1   3   8      156.67      131.98     55.50 o 
   2   3   8      160.88      109.95     63.38 o 
  -3   4   8       31.44      129.26     86.65 o 
  -2   4   8      486.02      500.64    235.52 o 
  -1   4   8       13.57       99.65     78.98 o 
   0   4   8      682.95      643.93     68.32 o 
   1   4   8      388.29      183.05     64.91 o 
   2   4   8       33.48       79.74    100.65 o 
  -3   5   8        1.56      128.83    152.26 o 
  -2   5   8        9.78       44.82    249.05 o 
  -1   5   8       34.10       78.67     68.59 o 
   0   5   8      458.89      590.86    231.35 o 
   1   5   8        1.41      -38.43     76.48 o 
   2   5   8      366.39      348.36     71.43 o 
  -3   6   8       36.47      142.34    117.85 o 
  -2   6   8      535.73      499.52    187.34 o 
  -1   6   8        0.05       58.59     42.50 o 
   0   6   8      572.51      514.36    145.76 o 
   1   6   8      249.72      289.64     68.56 o 
   2   6   8        2.04      103.50     65.95 o 
  -3   7   8      278.57      297.73     81.41 o 
  -2   7   8       65.51       39.36    124.34 o 
  -1   7   8      877.04      827.30     45.67 o 
   0   7   8       18.01       47.58     51.47 o 
   1   7   8       23.28       49.64     73.29 o 
  -3   8   8        5.71       79.49     77.10 o 
  -2   8   8      275.15      137.17    117.78 o 
  -1   8   8       17.09       45.53     44.47 o 
   0   8   8      137.89      153.32     49.42 o 
   1   8   8      285.00      302.37     74.37 o 
  -3   9   8        3.85      105.73     77.63 o 
  -2   9   8       22.22      -50.14     81.24 o 
  -1   9   8      199.89      168.49     56.60 o 
   0   9   8      244.05      255.43     53.45 o 
   1   9   8        0.26       45.38     67.44 o 
  -3  10   8       60.11      269.57     95.13 o 
  -2  10   8      209.29      163.30     80.67 o 
  -1  10   8        0.18       29.82     48.05 o 
   0  10   8      617.39      575.87     70.06 o 
   1  10   8       80.42       20.67     70.10 o 
  -3  11   8       81.12      287.89     93.80 o 
  -2  11   8        1.93       23.33     78.34 o 
  -1  11   8      130.11       92.37     49.10 o 
   0  11   8       11.82       37.27     52.14 o 
   1  11   8       72.76       94.26     59.55 o 
   2  11   8       87.42      198.51    147.28 o 
  -3  12   8       46.81      206.04     87.83 o 
  -2  12   8        0.30      -18.32     74.35 o 
  -1  12   8        2.42       -4.95     69.29 o 
   0  12   8       59.61       52.19     54.97 o 
   1  12   8      345.52      382.61     60.42 o 
   2  12   8       28.93       38.78    144.75 o 
  -3  13   8       73.14      253.39     86.38 o 
  -2  13   8        0.77      -16.29     77.56 o 
  -1  13   8       42.42       25.08     70.13 o 
   0  13   8       25.38        9.49     53.88 o 
   1  13   8       75.47       76.17     60.34 o 
   2  13   8       57.86       43.98    151.21 o 
  -3  14   8        0.57      213.81     91.42 o 
  -1  14   8        8.67        8.54     72.31 o 
   0  14   8      117.30       72.17     54.05 o 
   1  14   8       42.94        8.13     78.83 o 
   2  14   8        5.72      -40.00    148.74 o 
  -3  15   8        0.46      303.47     93.90 o 
  -1  15   8       24.19       49.64     73.35 o 
   0  15   8      113.03       38.75     54.67 o 
   1  15   8        3.65       -4.15     77.03 o 
  -3  16   8       17.51      218.53     88.29 o 
  -1  16   8        1.51       21.87     78.31 o 
   0  16   8       45.48        9.12     56.62 o 
  -1  17   8      191.52      260.99     85.31 o 
   0  17   8        5.46       63.45     59.19 o 
  -1  18   8       14.93       37.28     88.11 o 
   0  18   8       19.63      134.25     75.10 o 
  -1  19   8       24.01      125.89     90.86 o 
   0  19   8        0.50       67.66     73.60 o 
   0  20   8       95.40      115.73     76.33 o 
  -1   0   9      130.45      196.34    143.98 o 
   1   0   9      253.68      130.74     85.76 o 
  -2   1   9        6.04      123.44     94.09 o 
  -1   1   9      255.41      283.06    102.32 o 
   0   1   9      158.41       98.00     53.77 o 
   1   1   9       15.67       22.50     84.65 o 
  -2   2   9      290.39      430.78     95.84 o 
  -1   2   9        1.31      -40.59    102.91 o 
   0   2   9      191.63      113.88     54.88 o 
   1   2   9       72.58       28.94     83.60 o 
  -2   3   9        3.30      198.56     97.66 o 
  -1   3   9       49.57       23.49    102.20 o 
   0   3   9      128.00      246.91    172.41 o 
  -2   4   9       71.19      180.64    100.26 o 
  -1   4   9       81.22      113.32    101.99 o 
   0   4   9        5.22       46.32     73.96 o 
  -2   5   9        0.03      143.43    102.70 o 
  -1   5   9      279.35      132.06    157.31 o 
   0   5   9        1.23       78.35     75.58 o 
  -2   6   9       47.42      202.57    138.89 o 
  -1   6   9      129.51       31.41    159.11 o 
   0   6   9       80.22      112.27     52.95 o 
   1   6   9      140.65       70.02    176.64 o 
  -2   7   9        5.11     -136.44    136.44 o 
  -1   7   9        5.13     -161.31    161.31 o 
   0   7   9       63.72      167.61     53.41 o 
   1   7   9        6.09     -168.38    168.38 o 
  -2   8   9      100.39     -132.54    132.54 o 
  -1   8   9        0.01     -158.39    158.39 o 
   0   8   9      109.31      112.82     54.96 o 
   1   8   9       29.14     -177.66    177.66 o 
   0   9   9      200.25      160.58     54.60 o 
   0  10   9       13.31       21.61     59.79 o 
   1  10   9      171.93      279.68    185.43 o 
   0  11   9        7.82        8.49     74.81 o 
   1  11   9       11.85       95.62    200.34 o 
   0  12   9       73.87      112.41     83.53 o 
   0  13   9      111.40       23.83     77.83 o 
   0  14   9        7.63       28.10     75.93 o 
                                                 
